# Supplementary material for: SARS-CoV-2 Whole-Genome Sequencing by Ion S5 Technology—Challenges, Protocol Optimization and Success Rates for Different Strains
Source: Viruses. 2022 Jun 6;14(6):1230. doi: 10.3390/v14061230 (PMC9227152; doi:10.3390/v14061230)
Supplement: Supplementary file 1 [file viruses-14-01230-s001.zip]

Archive with 1 entries (1 files):
- viruses-1669770-supplementary.xlsx
