# Supplementary material for: SARS-CoV-2 Whole-Genome Sequencing by Ion S5 Technology—Challenges, Protocol Optimization and Success Rates for Different Strains
Source: Viruses. 2022 Jun 6;14(6):1230. doi: 10.3390/v14061230 (PMC9227152; doi:10.3390/v14061230)
Supplement: Supplementary file 1 [file viruses-14-01230-s001.zip › viruses-1669770-supplementary.xlsx]

## Sheet: Figure S1
Figure S1. Summary of selected sequencing metrics within each sequencing run.

## Sheet: Table S1
Table S1. Alignment quality within each sequencing run.
	R1			R2			R3			R4
	AQ17	AQ20	PERFECT	AQ17	AQ20	PERFECT	AQ17	AQ20	PERFECT	AQ17	AQ20	PERFECT
TOTAL NUMBER OF BASES [BP]	13.6G	12.5G	9.15G	15.5G	14.2G	10.6G	15.7G	14.5G	10.6G	16.9G	15.5G	11.3G
MEAN LENGTH [BP]	191	181	141	178	169	134	186	177	137	192	181	139
LONGEST ALIGNMENT [BP]	357	354	337	347	341	332	356	352	335	351	347	334
MEAN COVERAGE DEPTH [X]	202.8	186.2	136.3	230.2	211.4	158.2	234.2	215.2	158.0	252.0	230.9	168.6
	R5			R6			R7			R8
	AQ17	AQ20	PERFECT	AQ17	AQ20	PERFECT	AQ17	AQ20	PERFECT	AQ17	AQ20	PERFECT
TOTAL NUMBER OF BASES [BP]	14.95G	13.6G	10.01G	13.4G	12.1G	8.6G	13.4G	12.1G	8.6G	17.2G	15.7G	11.4G
MEAN LENGTH [BP]	183	173	134	191	180	136	191	180	136	191	180	138
LONGEST ALIGNMENT [BP]	335	335	328	353	341	331	353	341	331	352	347	347
MEAN COVERAGE DEPTH [X]	222.7	203.0	149.1	199.3	179.6	128.0	199.3	179.6	128.0	256.9	233.9	169.3

## Sheet: Table S2
Table S2. Correlation calculations.
amplicon name	amplicon length [bp]	mean percentage of amplicon's reads within total reads [%]			R Spearman	p				R Spearman	p
N	54	0.459976		amplicon length & mean percentage of amplicon's reads within total reads [%]	-0.0855166	0.189535			amplicons covered 1000x & target base coverage at 100x	0.793781	0
ORF1ab	78	0.454451							amplicons covered 1000x & target base coverage at 1x	0.617568	0
r1_1.1.330218	222	0.374016							amplicons covered 1000x & target base coverage at 20x	0.744066	0
r1_1.1.363702	187	0.313689							amplicons covered 1000x & target base coverage at 500x	0.93648	0
r1_1.1.409836	186	0.707673							amplicons covered 1000x & target bases with no strand bias	0.53086	0
r1_1.1.592753	219	0.853859							amplicons covered 100x & target base coverage at 100x	0.831243	0
r1_1.1.698273	226	0.555455							amplicons covered 100x & target base coverage at 1x	0.638772	0
r1_1.1.80142	224	0.484218							amplicons covered 100x & target base coverage at 20x	0.755491	0
r1_1.1.876634	225	0.291811							amplicons covered 100x & target base coverage at 500x	0.766215	0
r1_1.10.1004139	218	0.351297							amplicons covered 100x & target bases with no strand bias	0.448903	0
r1_1.10.1150558	218	0.183149							amplicons covered 10x & target base coverage at 100x	0.516751	0
r1_1.10.1203357	203	0.295875							amplicons covered 10x & target base coverage at 1x	0.675127	0
r1_1.10.1313109	143	0.656306							amplicons covered 10x & target base coverage at 20x	0.570684	0
r1_1.10.577417	224	0.523246							amplicons covered 10x & target base coverage at 500x	0.552153	0
r1_1.10.656311	217	0.209085							amplicons covered 10x & target bases with no strand bias	0.371966	3.08971e-22
r1_1.10.67083	211	0.198595							cDNA concentration & library quantity	0.0702813	0.566072
r1_1.10.711902	211	0.377456							cDNA concentration & library reamplification	-0.0179167	0.883827
r1_1.11.1329692	199	0.341331							cDNA concentration & mean depth	-0.0434091	0.723217
r1_1.11.13382	215	0.578315							cDNA concentration & on target	-0.0268723	0.82651
r1_1.11.376074	214	0.388148							cDNA concentration & reads	-0.0826839	0.4994
r1_1.11.427711	221	0.493176							cDNA concentration & reamplified library quantity	-0.310708	0.0784224
r1_1.11.475554	213	0.372938							cDNA concentration & target base coverage at 100x	-0.285983	2.12777e-13
r1_1.11.528369	226	0.196845							cDNA concentration & target base coverage at 1x	-0.219603	2.31179e-08
r1_1.11.73125	223	0.481019							cDNA concentration & target base coverage at 20x	-0.317721	2.45294e-16
r1_1.11.868914	228	0.632225							cDNA concentration & target base coverage at 500x	-0.262803	1.78421e-11
r1_1.12.1117806	207	0.344201							cDNA concentration & target bases with no strand bias	-0.22098	1.87885e-08
r1_1.12.1126179	225	0.396191							cDNA concentration & uniformity	-0.0702813	0.566072
r1_1.12.153767	223	0.856141							cDNA concentration & viral RNA copy	0.160808	0.186843
r1_1.12.253973	222	0.220767							library concentration & target base coverage at 100x	0.288568	1.38164e-13
r1_1.12.539895	217	0.433739							library concentration & target base coverage at 1x	0.408884	7.24085e-27
r1_1.12.680110	193	0.35041							library concentration & target base coverage at 20x	0.338941	1.87239e-18
r1_1.12.896470	212	0.642639							library concentration & target base coverage at 500x	0.353371	5.03338e-20
r1_1.13.1058977	215	0.418484							library concentration & target bases with no strand bias	0.184226	3.12896e-06
r1_1.13.1063824	219	0.373141							library quantity & cDNA concentration	0.0702813	0.566072
r1_1.13.113958	219	0.495896							library quantity & library reamplification	-0.865297	8.95758e-22
r1_1.13.246636	224	0.661236							library quantity & mean depth	0.788418	8.87205e-16
r1_1.13.309544	219	0.380408							library quantity & meeting reamplified library quantity threshold	0.188674	0.355973
r1_1.13.441132	210	0.356133							library quantity & on target	0.298392	0.0127611
r1_1.13.620498	227	0.629916							library quantity & reads	0.835075	4.7247e-19
r1_1.14.1033969	194	0.300747							library quantity & reamplified library quantity	0.0377737	0.834682
r1_1.14.1180964	216	0.551744							library quantity & uniformity	0.562258	4.96782e-07
r1_1.14.1300871	224	0.419161							library quantity & viral RNA copy	-0.1478	0.225527
r1_1.14.1350355	221	0.191837							library reamplification & cDNA concentration	-0.0179167	0.883827
r1_1.14.644822	225	0.402319							library reamplification & library quantity	-0.865297	8.95758e-22
r1_1.14.645992	220	0.299982							library reamplification & mean depth	-0.801201	1.37495e-16
r1_1.14.710429	223	0.33537							library reamplification & on target	-0.260755	0.0304637
r1_1.14.786182	214	0.306561							library reamplification & reads	-0.865297	8.95758e-22
r1_1.15.1421280	140	0.00666446							library reamplification & target base coverage at 100x	-0.506525	0
r1_1.15.214861	205	0.418195							library reamplification & target base coverage at 1x	-0.721968	0
r1_1.15.301591	213	0.308932							library reamplification & target base coverage at 20x	-0.511025	0
r1_1.15.382294	220	0.729093							library reamplification & target base coverage at 500x	-0.503571	0
r1_1.15.464755	220	0.289954							library reamplification & target bases with no strand bias	-0.305809	3.42698e-15
r1_1.15.645156	217	0.574988							library reamplification & uniformity	-0.520052	4.65458e-06
r1_1.15.917374	226	0.549106							library reamplification & viral RNA copy	0.103696	0.396484
r1_1.16.1001247	220	0.436888							mean depth & cDNA concentration	-0.0434091	0.723217
r1_1.16.1212393	181	0.301116							mean depth & library quantity	0.788418	8.87205e-16
r1_1.16.1460073	215	0.261285							mean depth & library reamplification	-0.801201	1.37495e-16
r1_1.16.154530	228	0.454932							mean depth & meeting reamplified library quantity threshold	0.305782	0.128722
r1_1.16.393748	213	0.616748							mean depth & N gene CT	-0.074445	0.061426
r1_1.16.401810	175	0.632336							mean depth & on target	0.559299	5.87106e-07
r1_1.16.534874	195	0.879343							mean depth & reads	0.921008	3.88231e-29
r1_1.16.634891	214	0.364886							mean depth & reamplified library quantity	0.16363	0.362878
r1_1.17.1330160	225	0.499358							mean depth & target base coverage at 100x	0.614605	0
r1_1.17.1475704	212	0.542488							mean depth & target base coverage at 1x	0.582633	0
r1_1.17.167020	173	0.522095							mean depth & target base coverage at 20x	0.646075	0
r1_1.17.179508	217	0.540092							mean depth & target base coverage at 500x	0.671698	0
r1_1.17.437100	218	0.330196							mean depth & target bases with no strand bias	0.363438	3.1265e-21
r1_1.17.59033	176	0.396357							mean depth & uniformity	0.63186	5.80721e-09
r1_1.17.908303	161	0.536932							mean depth & viral RNA copy	-0.12456	0.307847
r1_1.17.985305	222	0.298894							meeting optimal library concentration & target base coverage at 100x	0.537211	0
r1_1.18.1038608	206	0.478668							meeting optimal library concentration & target base coverage at 1x	0.547546	0
r1_1.18.1119721	217	0.598026							meeting optimal library concentration & target base coverage at 20x	0.58082	0
r1_1.18.18784	216	0.402514							meeting optimal library concentration & target base coverage at 500x	0.499723	0
r1_1.18.497449	191	0.664377							meeting optimal library concentration & target bases with no strand bias	0.317105	2.8196e-16
r1_1.18.526704	187	0.383923							meeting optimal reamplified library concentration & target base coverage at 100x	0.194954	0.116731
r1_1.18.626357	221	0.305503							meeting optimal reamplified library concentration & target base coverage at 1x	0.204744	0.0991289
r1_1.18.690305	192	0.836113							meeting optimal reamplified library concentration & target base coverage at 20x	0.235166	0.0573358
r1_1.18.844898	213	0.651346							meeting optimal reamplified library concentration & target base coverage at 500x	0.195003	0.116637
r1_1.19.1258435	152	0.224997							meeting optimal reamplified library concentration & target bases with no strand bias	-0.0463011	0.712006
r1_1.19.1526676	222	0.344169							meeting reamplified library quantity threshold & library quantity	0.188674	0.355973
r1_1.19.16612	222	0.322522							meeting reamplified library quantity threshold & mean depth	0.305782	0.128722
r1_1.19.265387	199	0.449105							meeting reamplified library quantity threshold & on target	-0.123614	0.547423
r1_1.19.283459	222	0.171547							meeting reamplified library quantity threshold & reads	0.383854	0.0528777
r1_1.19.505985	221	0.304347							meeting reamplified library quantity threshold & reamplified library quantity	0.683364	0.000119148
r1_1.19.574748	211	0.319189							meeting reamplified library quantity threshold & uniformity	0.09759	0.635304
r1_1.19.647510	200	0.295694							meeting reamplified library quantity threshold & viral RNA copy	-0.21667	0.287708
r1_1.2.1223038	182	0.349494							N gene CT & mean depth	-0.074445	0.061426
r1_1.2.1238102	221	0.503166							N gene CT & on target	-0.507206	0
r1_1.2.1317379	183	0.309018							N gene CT & reads	-0.009674	0.808211
r1_1.2.203434	214	0.475745							N gene CT & target base coverage at 100x	-0.428274	1.14413e-29
r1_1.2.48265	198	0.277337							N gene CT & target base coverage at 1x	-0.535046	0
r1_1.2.674295	219	0.875767							N gene CT & target base coverage at 20x	-0.408077	7.74508e-27
r1_1.2.760850	222	0.461372							N gene CT & target base coverage at 500x	-0.436438	0
r1_1.2.843599	183	0.220161							N gene CT & target bases with no strand bias	-0.214527	4.90761e-08
r1_1.20.102922	205	0.314258							N gene CT & uniformity	-0.402617	0
r1_1.20.1122238	214	0.309243							on target & cDNA concentration	-0.0268723	0.82651
r1_1.20.1321768	223	0.210709							on target & library quantity	0.298392	0.0127611
r1_1.20.248649	218	0.331953							on target & library reamplification	-0.260755	0.0304637
r1_1.20.35460	225	0.400223							on target & mean depth	0.559299	5.87106e-07
r1_1.20.64915	219	0.555426							on target & meeting reamplified library quantity threshold	-0.123614	0.547423
r1_1.20.840238	222	0.217343							on target & N gene CT	-0.507206	0
r1_1.20.874613	203	0.648418							on target & reads	0.420387	0.000322685
r1_1.21.1013575	220	0.295279							on target & reamplified library quantity	0.0636804	0.724787
r1_1.21.1100292	226	0.26176							on target & target base coverage at 100x	0.433078	2.27244e-30
r1_1.21.1261696	219	0.246059							on target & target base coverage at 1x	0.498993	0
r1_1.21.150746	185	0.473891							on target & target base coverage at 20x	0.483071	0
r1_1.21.259925	161	0.534468							on target & target base coverage at 500x	0.496645	0
r1_1.21.272458	224	0.371713							on target & target bases with no strand bias	0.204478	2.06449e-07
r1_1.21.493770	221	0.349084							on target & uniformity	0.250712	0.0377241
r1_1.22.1003006	227	0.402915							on target & viral RNA copy	-0.281519	0.019111
r1_1.22.1029456	68	0.408661							percent end-to-end reads & target base coverage at 100x	0.322014	9.20715e-17
r1_1.22.1087818	205	0.336885							percent end-to-end reads & target base coverage at 1x	0.302623	6.7991e-15
r1_1.22.423042	99	0.71245							percent end-to-end reads & target base coverage at 20x	0.281762	4.9192e-13
r1_1.22.467885	221	0.24314							percent end-to-end reads & target base coverage at 500x	0.359665	8.51624e-21
r1_1.22.648712	167	0.437556							percent end-to-end reads & target bases with no strand bias	0.296656	2.39885e-14
r1_1.22.714732	213	0.282156							reads & cDNA concentration	-0.0826839	0.4994
r1_1.22.906171	222	0.351088							reads & library quantity	0.835075	4.7247e-19
r1_1.23.1186794	200	0.407378							reads & library reamplification	-0.865297	8.95758e-22
r1_1.23.127614	216	0.0951092							reads & mean depth	0.921008	3.88231e-29
r1_1.23.179592	211	0.200108							reads & meeting reamplified library quantity threshold	0.383854	0.0528777
r1_1.23.281209	174	0.62565							reads & N gene CT	-0.009674	0.808211
r1_1.23.335026	167	0.325885							reads & on target	0.420387	0.000322685
r1_1.23.474025	191	0.436074							reads & reamplified library quantity	0.0621762	0.731045
r1_1.23.776338	213	0.417453							reads & target base coverage at 100x	0.54446	0
r1_1.23.86525	211	0.325148							reads & target base coverage at 1x	0.538013	0
r1_1.23.934154	219	0.306104							reads & target base coverage at 20x	0.583231	0
r1_1.24.1247492	204	0.57144							reads & target base coverage at 500x	0.597896	0
r1_1.24.1299670	156	0.853717							reads & target bases with no strand bias	0.316901	2.95267e-16
r1_1.24.1444825	212	0.416758							reads & uniformity	0.563318	4.67756e-07
r1_1.24.394902	144	0.600734							reads & viral RNA copy	-0.20604	0.0894126
r1_1.24.626090	216	0.380147							reamplified library concentration & target base coverage at 100x	0.233802	0.0568819
r1_1.24.724995	174	0.502363							reamplified library concentration & target base coverage at 1x	0.224048	0.0683564
r1_1.24.908700	172	0.397427							reamplified library concentration & target base coverage at 20x	0.294088	0.0157095
r1_1.24.942468	201	0.255924							reamplified library concentration & target base coverage at 500x	0.232872	0.0579032
r1_1.25.1000367	219	0.273858							reamplified library concentration & target bases with no strand bias	-0.0630569	0.612201
r1_1.25.1372620	194	0.242273							reamplified library quantity & cDNA concentration	-0.310708	0.0784224
r1_1.25.1650697	209	0.429056							reamplified library quantity & library quantity	0.0377737	0.834682
r1_1.25.198255	214	0.656202							reamplified library quantity & mean depth	0.16363	0.362878
r1_1.25.225351	170	0.480948							reamplified library quantity & meeting reamplified library quantity threshold	0.683364	0.000119148
r1_1.25.238200	211	0.192224							reamplified library quantity & on target	0.0636804	0.724787
r1_1.25.388943	165	0.309984							reamplified library quantity & reads	0.0621762	0.731045
r1_1.25.546336	152	0.498777							reamplified library quantity & uniformity	0.00718703	0.968336
r1_1.25.611375	195	0.306399							reamplified library quantity & viral RNA copy	-0.389036	0.0252441
r1_1.26.1209362	221	0.248718							target base coverage at 100x & amplicons covered 1000x	0.793781	0
r1_1.26.36177	220	0.255495							target base coverage at 100x & amplicons covered 100x	0.831243	0
r1_1.26.370427	186	0.555084							target base coverage at 100x & amplicons covered 10x	0.516751	0
r1_1.26.386064	110	0.7385							target base coverage at 100x & cDNA concentration	-0.285983	2.12777e-13
r1_1.26.479275	203	0.58409							target base coverage at 100x & library concentration	0.288568	1.38164e-13
r1_1.26.628976	226	0.210184							target base coverage at 100x & library reamplification	-0.506525	0
r1_1.26.667712	219	0.516035							target base coverage at 100x & mean depth	0.614605	0
r1_1.26.781963	194	0.78546							target base coverage at 100x & meeting optimal library concentration	0.537211	0
r1_1.27.1073732	189	0.254733							target base coverage at 100x & meeting optimal reamplified library concentration	0.194954	0.116731
r1_1.27.1361854	183	0.836741							target base coverage at 100x & N gene CT	-0.428274	1.14413e-29
r1_1.27.410513	196	0.423606							target base coverage at 100x & on target	0.433078	2.27244e-30
r1_1.27.773551	200	0.279672							target base coverage at 100x & percent end-to-end reads	0.322014	9.20715e-17
r1_1.27.793950	216	0.220004							target base coverage at 100x & reads	0.54446	0
r1_1.27.887996	218	0.822119							target base coverage at 100x & reamplified library concentration	0.233802	0.0568819
r1_1.27.931264	201	0.340239							target base coverage at 100x & target base coverage at 1x	0.636813	0
r1_1.27.993816	212	0.332086							target base coverage at 100x & target base coverage at 20x	0.81183	0
r1_1.28.126379	200	0.614698							target base coverage at 100x & target base coverage at 500x	0.878402	0
r1_1.28.1318360	193	0.549008							target base coverage at 100x & target bases with no strand bias	0.50063	0
r1_1.28.1321347	221	0.396081							target base coverage at 100x & uniformity	0.743773	0
r1_1.28.162880	205	0.226187							target base coverage at 100x & viral RNA copy per reaction	-0.288568	1.38164e-13
r1_1.28.529924	219	0.230861							target base coverage at 1x & amplicons covered 1000x	0.617568	0
r1_1.28.609057	108	1.09473							target base coverage at 1x & amplicons covered 100x	0.638772	0
r1_1.28.888265	216	0.352812							target base coverage at 1x & amplicons covered 10x	0.675127	0
r1_1.28.958844	169	0.693297							target base coverage at 1x & cDNA concentration	-0.219603	2.31179e-08
r1_1.28.99230	202	0.4837							target base coverage at 1x & library concentration	0.408884	7.24085e-27
r1_1.29.1311557	187	0.816245							target base coverage at 1x & library reamplification	-0.721968	0
r1_1.29.157415	213	0.517934							target base coverage at 1x & mean depth	0.582633	0
r1_1.29.212662	222	1.01492							target base coverage at 1x & meeting optimal library concentration	0.547546	0
r1_1.29.497787	232	0.521141							target base coverage at 1x & meeting optimal reamplified library concentration	0.204744	0.0991289
r1_1.29.791692	223	0.887105							target base coverage at 1x & N gene CT	-0.535046	0
r1_1.29.794786	218	1.10166							target base coverage at 1x & on target	0.498993	0
r1_1.29.970483	225	1.08006							target base coverage at 1x & percent end-to-end reads	0.302623	6.7991e-15
r1_1.3.1425694	214	0.331715							target base coverage at 1x & reads	0.538013	0
r1_1.3.211095	215	0.390203							target base coverage at 1x & reamplified library concentration	0.224048	0.0683564
r1_1.3.27562	202	0.294226							target base coverage at 1x & target base coverage at 100x	0.636813	0
r1_1.3.718077	213	0.33933							target base coverage at 1x & target base coverage at 20x	0.651368	0
r1_1.3.760885	218	0.262813							target base coverage at 1x & target base coverage at 500x	0.6279	0
r1_1.3.795369	216	0.459488							target base coverage at 1x & target bases with no strand bias	0.416003	6.32521e-28
r1_1.3.868087	217	0.220232							target base coverage at 1x & uniformity	0.600175	0
r1_1.3.942939	183	0.468035							target base coverage at 1x & viral RNA copy per reaction	-0.408884	7.24085e-27
r1_1.30.1041188	229	0.327728							target base coverage at 20x & amplicons covered 1000x	0.744066	0
r1_1.30.329795	211	0.221066							target base coverage at 20x & amplicons covered 100x	0.755491	0
r1_1.30.455242	222	0.597793							target base coverage at 20x & amplicons covered 10x	0.570684	0
r1_1.30.584838	220	0.792862							target base coverage at 20x & cDNA concentration	-0.317721	2.45294e-16
r1_1.30.616808	216	0.550419							target base coverage at 20x & library concentration	0.338941	1.87239e-18
r1_1.30.789366	221	0.260588							target base coverage at 20x & library reamplification	-0.511025	0
r1_1.4.1074728	202	0.170999							target base coverage at 20x & mean depth	0.646075	0
r1_1.4.1477602	221	0.455852							target base coverage at 20x & meeting optimal library concentration	0.58082	0
r1_1.4.295991	221	0.115329							target base coverage at 20x & meeting optimal reamplified library concentration	0.235166	0.0573358
r1_1.4.349942	156	0.723752							target base coverage at 20x & N gene CT	-0.408077	7.74508e-27
r1_1.4.541570	213	0.276769							target base coverage at 20x & on target	0.483071	0
r1_1.4.711815	217	0.348926							target base coverage at 20x & percent end-to-end reads	0.281762	4.9192e-13
r1_1.4.827492	209	0.238207							target base coverage at 20x & reads	0.583231	0
r1_1.5.1160650	228	0.383592							target base coverage at 20x & reamplified library concentration	0.294088	0.0157095
r1_1.5.1289446	220	0.351477							target base coverage at 20x & target base coverage at 100x	0.81183	0
r1_1.5.1438148	222	0.241976							target base coverage at 20x & target base coverage at 1x	0.651368	0
r1_1.5.550596	211	0.427594							target base coverage at 20x & target base coverage at 500x	0.780929	0
r1_1.5.75163	219	0.239501							target base coverage at 20x & target bases with no strand bias	0.474752	0
r1_1.5.829770	187	0.4368							target base coverage at 20x & uniformity	0.685191	0
r1_1.5.937589	207	0.386922							target base coverage at 20x & viral RNA copy per reaction	-0.338941	1.87239e-18
r1_1.5.964995	221	0.656945							target base coverage at 500x & amplicons covered 1000x	0.93648	0
r1_1.6.1074586	221	0.309191							target base coverage at 500x & amplicons covered 100x	0.766215	0
r1_1.6.1348088	220	0.276408							target base coverage at 500x & amplicons covered 10x	0.552153	0
r1_1.6.1402513	209	0.385143							target base coverage at 500x & cDNA concentration	-0.262803	1.78421e-11
r1_1.6.398377	222	0.343616							target base coverage at 500x & library concentration	0.353371	5.03338e-20
r1_1.6.611150	215	0.221481							target base coverage at 500x & library reamplification	-0.503571	0
r1_1.6.704567	219	0.213503							target base coverage at 500x & mean depth	0.671698	0
r1_1.6.888565	223	0.480998							target base coverage at 500x & meeting optimal library concentration	0.499723	0
r1_1.6.986997	206	0.250479							target base coverage at 500x & meeting optimal reamplified library concentration	0.195003	0.116637
r1_1.7.1089264	220	0.440492							target base coverage at 500x & N gene CT	-0.436438	0
r1_1.7.210875	227	0.444249							target base coverage at 500x & on target	0.496645	0
r1_1.7.424978	162	0.252652							target base coverage at 500x & percent end-to-end reads	0.359665	8.51624e-21
r1_1.7.488632	219	0.560714							target base coverage at 500x & reads	0.597896	0
r1_1.7.507443	179	0.365859							target base coverage at 500x & reamplified library concentration	0.232872	0.0579032
r1_1.7.768310	216	0.201418							target base coverage at 500x & target base coverage at 100x	0.878402	0
r1_1.7.82385	214	0.678165							target base coverage at 500x & target base coverage at 1x	0.6279	0
r1_1.8.440758	216	0.229738							target base coverage at 500x & target base coverage at 20x	0.780929	0
r1_1.8.546560	227	0.364553							target base coverage at 500x & target bases with no strand bias	0.524987	0
r1_1.8.571466	219	0.263427							target base coverage at 500x & uniformity	0.85238	0
r1_1.8.577570	221	0.319036							target base coverage at 500x & viral RNA copy per reaction	-0.353371	5.03338e-20
r1_1.8.592180	213	0.210431							target bases with no strand bias & amplicons covered 1000x	0.53086	0
r1_1.8.816048	211	0.148989							target bases with no strand bias & amplicons covered 100x	0.448903	0
r1_1.8.889898	215	0.346177							target bases with no strand bias & amplicons covered 10x	0.371966	3.08971e-22
r1_1.8.917351	155	0.424071							target bases with no strand bias & cDNA concentration	-0.22098	1.87885e-08
r1_1.9.115540	209	0.381564							target bases with no strand bias & library concentration	0.184226	3.12896e-06
r1_1.9.1155524	203	0.492465							target bases with no strand bias & library reamplification	-0.305809	3.42698e-15
r1_1.9.1307513	209	0.206012							target bases with no strand bias & mean depth	0.363438	3.1265e-21
r1_1.9.1418747	125	0.337192							target bases with no strand bias & meeting optimal library concentration	0.317105	2.8196e-16
r1_1.9.225893	224	0.498732							target bases with no strand bias & meeting optimal reamplified library concentration	-0.0463011	0.712006
r1_1.9.603390	225	0.266709							target bases with no strand bias & N gene CT	-0.214527	4.90761e-08
r1_1.9.878128	217	0.212988							target bases with no strand bias & on target	0.204478	2.06449e-07
r1_1.9.979743	141	0.290378							target bases with no strand bias & percent end-to-end reads	0.296656	2.39885e-14
r2_1.61925	88	0.136221							target bases with no strand bias & reads	0.316901	2.95267e-16
r2_1.79363	193	0.434633							target bases with no strand bias & reamplified library concentration	-0.0630569	0.612201
									target bases with no strand bias & target base coverage at 100x	0.50063	0
									target bases with no strand bias & target base coverage at 1x	0.416003	6.32521e-28
									target bases with no strand bias & target base coverage at 20x	0.474752	0
									target bases with no strand bias & target base coverage at 500x	0.524987	0
									target bases with no strand bias & uniformity	0.549846	0
									target bases with no strand bias & viral RNA copy per reaction	-0.184226	3.12896e-06
									uniformity & library quantity	0.562258	4.96782e-07
									uniformity & library reamplification	-0.520052	4.65458e-06
									uniformity & mean depth	0.63186	5.80721e-09
									uniformity & meeting reamplified library quantity threshold	0.09759	0.635304
									uniformity & N gene CT	-0.402617	0
									uniformity & on target	0.250712	0.0377241
									uniformity & reads	0.563318	4.67756e-07
									uniformity & reamplified library quantity	0.00718703	0.968336
									uniformity & target base coverage at 100x	0.743773	0
									uniformity & target base coverage at 1x	0.600175	0
									uniformity & target base coverage at 20x	0.685191	0
									uniformity & target base coverage at 500x	0.85238	0
									uniformity & target bases with no strand bias	0.549846	0
									uniformity & viral RNA copy	-0.0281259	0.818552
									viral RNA copy & cDNA concentration	0.160808	0.186843
									viral RNA copy & library quantity	-0.1478	0.225527
									viral RNA copy & library reamplification	0.103696	0.396484
									viral RNA copy & mean depth	-0.12456	0.307847
									viral RNA copy & meeting reamplified library quantity threshold	-0.21667	0.287708
									viral RNA copy & on target	-0.281519	0.019111
									viral RNA copy & reads	-0.20604	0.0894126
									viral RNA copy & reamplified library quantity	-0.389036	0.0252441
									viral RNA copy & uniformity	-0.0281259	0.818552
									viral RNA copy per reaction & target base coverage at 100x	-0.288568	1.38164e-13
									viral RNA copy per reaction & target base coverage at 1x	-0.408884	7.24085e-27
									viral RNA copy per reaction & target base coverage at 20x	-0.338941	1.87239e-18
									viral RNA copy per reaction & target base coverage at 500x	-0.353371	5.03338e-20
									viral RNA copy per reaction & target bases with no strand bias	-0.184226	3.12896e-06

## Sheet: Table S3a and S3b
Table S3a. Amplicon success rates (sorted by mean percentage of amplicon's reads within total reads, highest to lowest).
AMPLICON	r1_1.29.794786	r1_1.28.609057	r1_1.29.970483	r1_1.29.212662	r1_1.29.791692	r1_1.16.534874	r1_1.2.674295	r1_1.12.153767	r1_1.1.592753	r1_1.24.1299670	r1_1.27.1361854	r1_1.18.690305	r1_1.27.887996	r1_1.29.1311557	r1_1.30.584838	r1_1.26.781963	r1_1.26.386064	r1_1.15.382294	r1_1.4.349942	r1_1.22.423042	r1_1.1.409836	r1_1.28.958844	r1_1.7.82385	r1_1.18.497449	r1_1.13.246636	r1_1.5.964995	r1_1.10.1313109	r1_1.25.198255	r1_1.18.844898	r1_1.20.874613
MEAN PERCENTAGE OF AMPLICON'S READS WITHIN TOTAL READS	0.0110166	0.0109473	0.0108006	0.0101492	0.00887105	0.00879343	0.00875767	0.00856141	0.00853859	0.00853717	0.00836741	0.00836113	0.00822119	0.00816245	0.00792862	0.0078546	0.007385	0.00729093	0.00723752	0.0071245	0.00707673	0.00693297	0.00678165	0.00664377	0.00661236	0.00656945	0.00656306	0.00656202	0.00651346	0.00648418
PERCENT OF SAMPLES WITH < 1000 READS	0.0483092	0.00966184	0.0120773	0.00724638	0.02657	0.0483092	0.0362319	0.02657	0.0193237	0.00483092	0.0338164	0.00724638	0.00966184	0.0507246	0.0193237	0.00966184	0.057971	0.0338164	0.00966184	0.0120773	0.02657	0.0434783	0.0628019	0.0241546	0.0555556	0.0676329	0.031401	0.0458937	0.0241546	0.0241546
PERCENT OF SAMPLES WITH < 500 READS	0.031401	0.00483092	0.00966184	0.00724638	0.0217391	0.0362319	0.0338164	0.0193237	0.00966184	0.00483092	0.0241546	0.00483092	0.00724638	0.0410628	0.0120773	0.00724638	0.0410628	0.0193237	0.00241546	0.00966184	0.0193237	0.031401	0.0458937	0.0169082	0.0338164	0.0507246	0.00966184	0.031401	0.0169082	0.0169082
PERCENT OF SAMPLES WITH < 100 READS	0	0	0	0	0.0144928	0.0217391	0.00483092	0.00724638	0.00241546	0.00241546	0.00724638	0	0.00241546	0.0241546	0.00241546	0.00483092	0.00483092	0.00724638	0.00241546	0	0.00483092	0.00724638	0.0217391	0.00241546	0.00966184	0.00724638	0.00483092	0.00241546	0.00483092	0.00483092
PERCENT OF SAMPLES WITH < 50 READS	0	0	0	0	0.00966184	0.00966184	0.00241546	0.00483092	0.00241546	0	0.00724638	0	0	0.00966184	0.00241546	0	0	0.00483092	0	0	0.00241546	0.00483092	0.0144928	0	0.00241546	0.00241546	0	0.00241546	0.00241546	0
AMPLICON	r1_1.12.896470	r1_1.16.401810	r1_1.11.868914	r1_1.13.620498	r1_1.23.281209	r1_1.16.393748	r1_1.28.126379	r1_1.24.394902	r1_1.18.1119721	r1_1.30.455242	r1_1.26.479275	r1_1.11.13382	r1_1.15.645156	r1_1.24.1247492	r1_1.7.488632	r1_1.1.698273	r1_1.20.64915	r1_1.26.370427	r1_1.14.1180964	r1_1.30.616808	r1_1.15.917374	r1_1.28.1318360	r1_1.17.1475704	r1_1.17.179508	r1_1.17.908303	r1_1.21.259925	r1_1.10.577417	r1_1.17.167020	r1_1.29.497787	r1_1.29.157415
MEAN PERCENTAGE OF AMPLICON'S READS WITHIN TOTAL READS	0.00642639	0.00632336	0.00632225	0.00629916	0.0062565	0.00616748	0.00614698	0.00600734	0.00598026	0.00597793	0.0058409	0.00578315	0.00574988	0.0057144	0.00560714	0.00555455	0.00555426	0.00555084	0.00551744	0.00550419	0.00549106	0.00549008	0.00542488	0.00540092	0.00536932	0.00534468	0.00523246	0.00522095	0.00521141	0.00517934
PERCENT OF SAMPLES WITH < 1000 READS	0.0169082	0.118357	0.0434783	0.0603865	0.0217391	0.0289855	0.0458937	0.0217391	0.0531401	0.0338164	0.0217391	0.0217391	0.0386473	0.0845411	0.0628019	0.0434783	0.0241546	0.02657	0.02657	0.0748792	0.0676329	0.00966184	0.0362319	0.02657	0.031401	0.0289855	0.0386473	0.0169082	0.0507246	0.0942029
PERCENT OF SAMPLES WITH < 500 READS	0.0120773	0.0676329	0.0338164	0.0386473	0.0144928	0.0217391	0.031401	0.0169082	0.0338164	0.0144928	0.0169082	0.00966184	0.0217391	0.031401	0.0507246	0.02657	0.0144928	0.0193237	0.02657	0.0434783	0.0338164	0.00724638	0.0193237	0.0169082	0.0217391	0.0120773	0.0193237	0.00724638	0.031401	0.031401
PERCENT OF SAMPLES WITH < 100 READS	0.00483092	0.00241546	0.00966184	0.00966184	0.00241546	0.00483092	0.00724638	0.00483092	0.00724638	0.00241546	0.00483092	0.00483092	0.00966184	0.00966184	0.0338164	0.00483092	0.00483092	0.00724638	0.00966184	0.0144928	0.0144928	0.00241546	0.00966184	0.00483092	0.00724638	0.00483092	0.0120773	0.00241546	0.00483092	0.00241546
PERCENT OF SAMPLES WITH < 50 READS	0	0	0.00241546	0.00483092	0	0.00241546	0.00483092	0	0.00241546	0	0.00241546	0.00483092	0.00724638	0.00241546	0.0144928	0.00241546	0.00241546	0.00483092	0.00724638	0.00483092	0.00483092	0	0.00483092	0.00483092	0.00241546	0	0.00724638	0.00241546	0	0.00241546
AMPLICON	r1_1.26.667712	r1_1.2.1238102	r1_1.24.724995	r1_1.17.1330160	r1_1.25.546336	r1_1.9.225893	r1_1.13.113958	r1_1.11.427711	r1_1.9.1155524	r1_1.1.80142	r1_1.28.99230	r1_1.11.73125	r1_1.6.888565	r1_1.25.225351	r1_1.18.1038608	r1_1.2.203434	r1_1.21.150746	r1_1.3.942939	r1_1.2.760850	N	r1_1.3.795369	r1_1.4.1477602	r1_1.16.154530	ORF1ab	r1_1.19.265387	r1_1.7.210875	r1_1.7.1089264	r1_1.22.648712	r1_1.16.1001247	r1_1.5.829770
MEAN PERCENTAGE OF AMPLICON'S READS WITHIN TOTAL READS	0.00516035	0.00503166	0.00502363	0.00499358	0.00498777	0.00498732	0.00495896	0.00493176	0.00492465	0.00484218	0.004837	0.00481019	0.00480998	0.00480948	0.00478668	0.00475745	0.00473891	0.00468035	0.00461372	0.00459976	0.00459488	0.00455852	0.00454932	0.00454451	0.00449105	0.00444249	0.00440492	0.00437556	0.00436888	0.004368
PERCENT OF SAMPLES WITH < 1000 READS	0.0362319	0.0458937	0.0217391	0.0652174	0.02657	0.0531401	0.02657	0.0676329	0.0362319	0.0386473	0.0434783	0.0483092	0.0555556	0.0434783	0.02657	0.0410628	0.0458937	0.02657	0.0869565	0.15942	0.0531401	0.0966184	0.108696	0.031401	0.0410628	0.0990338	0.0990338	0.0217391	0.120773	0.0289855
PERCENT OF SAMPLES WITH < 500 READS	0.0193237	0.02657	0.00724638	0.0458937	0.00241546	0.02657	0.00966184	0.0362319	0.0289855	0.0169082	0.031401	0.0241546	0.0338164	0.0217391	0.00724638	0.0193237	0.0144928	0.00966184	0.0362319	0.0990338	0.0386473	0.0652174	0.089372	0.0144928	0.0144928	0.057971	0.057971	0.00724638	0.0458937	0.0120773
PERCENT OF SAMPLES WITH < 100 READS	0.00724638	0.0169082	0.00241546	0.00966184	0.00241546	0.00724638	0.00483092	0.00966184	0.00966184	0.00241546	0.0120773	0.00483092	0.0241546	0.00724638	0.00483092	0.00483092	0.00724638	0.00483092	0.00966184	0.00483092	0.0169082	0.0120773	0.0434783	0.00966184	0.00483092	0.0217391	0.0338164	0.00241546	0.00724638	0.00724638
PERCENT OF SAMPLES WITH < 50 READS	0.00724638	0.00483092	0	0.00241546	0.00241546	0.00483092	0.00483092	0.00241546	0.00241546	0	0.00241546	0.00483092	0.00724638	0.00241546	0	0.00483092	0.00241546	0.00241546	0.00966184	0	0.00724638	0.00966184	0	0	0.00241546	0.00966184	0.0193237	0	0.00724638	0.00483092
AMPLICON	r1_1.23.474025	r2_1.79363	r1_1.12.539895	r1_1.25.1650697	r1_1.5.550596	r1_1.8.917351	r1_1.27.410513	r1_1.14.1300871	r1_1.13.1058977	r1_1.15.214861	r1_1.23.776338	r1_1.24.1444825	r1_1.22.1029456	r1_1.23.1186794	r1_1.22.1003006	r1_1.18.18784	r1_1.14.644822	r1_1.20.35460	r1_1.24.908700	r1_1.17.59033	r1_1.12.1126179	r1_1.28.1321347	r1_1.3.211095	r1_1.11.376074	r1_1.5.937589	r1_1.6.1402513	r1_1.18.526704	r1_1.5.1160650	r1_1.9.115540	r1_1.13.309544
MEAN PERCENTAGE OF AMPLICON'S READS WITHIN TOTAL READS	0.00436074	0.00434633	0.00433739	0.00429056	0.00427594	0.00424071	0.00423606	0.00419161	0.00418484	0.00418195	0.00417453	0.00416758	0.00408661	0.00407378	0.00402915	0.00402514	0.00402319	0.00400223	0.00397427	0.00396357	0.00396191	0.00396081	0.00390203	0.00388148	0.00386922	0.00385143	0.00383923	0.00383592	0.00381564	0.00380408
PERCENT OF SAMPLES WITH < 1000 READS	0.0434783	0.0507246	0.0507246	0.0241546	0.0362319	0.0386473	0.0966184	0.0410628	0.0410628	0.0628019	0.0748792	0.0483092	0.0555556	0.0748792	0.0507246	0.0628019	0.031401	0.031401	0.205314	0.02657	0.13285	0.0628019	0.057971	0.0603865	0.0917874	0.0531401	0.0434783	0.0628019	0.0434783	0.0434783
PERCENT OF SAMPLES WITH < 500 READS	0.0289855	0.0193237	0.031401	0.0144928	0.0169082	0.00966184	0.0603865	0.02657	0.0144928	0.0338164	0.0338164	0.0289855	0.0289855	0.0531401	0.0362319	0.02657	0.0217391	0.0193237	0.103865	0.00966184	0.0700483	0.0144928	0.02657	0.0241546	0.0628019	0.0217391	0.0289855	0.0362319	0.0217391	0.0193237
PERCENT OF SAMPLES WITH < 100 READS	0.00966184	0.00483092	0.00966184	0.00483092	0.00483092	0.00241546	0.0169082	0.0144928	0.00483092	0.0169082	0.0120773	0.00724638	0.0193237	0.0410628	0.0144928	0.0120773	0.00966184	0.00724638	0.00966184	0.00241546	0.00966184	0.00724638	0.0144928	0.00724638	0.0193237	0.00724638	0.00483092	0.0144928	0.00724638	0.00724638
PERCENT OF SAMPLES WITH < 50 READS	0.00483092	0	0.00241546	0.00483092	0.00241546	0.00241546	0.00966184	0.00483092	0.00483092	0.0120773	0.00483092	0.00483092	0.00724638	0.0217391	0	0.00483092	0.00483092	0.00483092	0.00483092	0.00241546	0.00241546	0.00483092	0.0120773	0.00483092	0.00483092	0.00483092	0	0.0120773	0.00483092	0.00483092
AMPLICON	r1_1.24.626090	r1_1.10.711902	r1_1.1.330218	r1_1.13.1063824	r1_1.11.475554	r1_1.21.272458	r1_1.7.507443	r1_1.16.634891	r1_1.8.546560	r1_1.13.441132	r1_1.28.888265	r1_1.5.1289446	r1_1.10.1004139	r1_1.22.906171	r1_1.12.680110	r1_1.2.1223038	r1_1.21.493770	r1_1.4.711815	r1_1.8.889898	r1_1.12.1117806	r1_1.19.1526676	r1_1.6.398377	r1_1.11.1329692	r1_1.27.931264	r1_1.3.718077	r1_1.9.1418747	r1_1.22.1087818	r1_1.14.710429	r1_1.27.993816	r1_1.20.248649
MEAN PERCENTAGE OF AMPLICON'S READS WITHIN TOTAL READS	0.00380147	0.00377456	0.00374016	0.00373141	0.00372938	0.00371713	0.00365859	0.00364886	0.00364553	0.00356133	0.00352812	0.00351477	0.00351297	0.00351088	0.0035041	0.00349494	0.00349084	0.00348926	0.00346177	0.00344201	0.00344169	0.00343616	0.00341331	0.00340239	0.0033933	0.00337192	0.00336885	0.0033537	0.00332086	0.00331953
PERCENT OF SAMPLES WITH < 1000 READS	0.0507246	0.0917874	0.0386473	0.0748792	0.0410628	0.089372	0.0797101	0.0362319	0.089372	0.0772947	0.120773	0.164251	0.118357	0.13285	0.0434783	0.181159	0.0724638	0.0845411	0.0966184	0.135266	0.108696	0.0845411	0.0652174	0.0748792	0.0676329	0.0386473	0.123188	0.0531401	0.057971	0.0652174
PERCENT OF SAMPLES WITH < 500 READS	0.0362319	0.0410628	0.0193237	0.0458937	0.0193237	0.057971	0.0483092	0.0144928	0.0362319	0.0338164	0.0603865	0.0942029	0.0628019	0.0772947	0.0193237	0.120773	0.0410628	0.0338164	0.0507246	0.0748792	0.0652174	0.0338164	0.0289855	0.0434783	0.0362319	0.00483092	0.0652174	0.0241546	0.031401	0.0217391
PERCENT OF SAMPLES WITH < 100 READS	0.0193237	0.02657	0.00724638	0.0193237	0.0120773	0.0169082	0.02657	0.00483092	0.0120773	0.00724638	0.00966184	0.0410628	0.0289855	0.0289855	0.00724638	0.0193237	0.0169082	0.00966184	0.0120773	0.0386473	0.0193237	0.0120773	0.0144928	0.0193237	0.00724638	0.00241546	0.0169082	0.00966184	0.0144928	0.00966184
PERCENT OF SAMPLES WITH < 50 READS	0.0144928	0.00966184	0.00483092	0.00483092	0.00483092	0.00241546	0.0144928	0.00483092	0	0.00241546	0.00241546	0.0144928	0.0120773	0.0169082	0.00483092	0.00483092	0.00483092	0	0.00241546	0.0169082	0.0120773	0.00483092	0.00241546	0.0120773	0.00483092	0.00241546	0.00241546	0.00483092	0.00241546	0.00483092
AMPLICON	r1_1.3.1425694	r1_1.17.437100	r1_1.30.1041188	r1_1.23.335026	r1_1.23.86525	r1_1.19.16612	r1_1.19.574748	r1_1.8.577570	r1_1.20.102922	r1_1.1.363702	r1_1.25.388943	r1_1.20.1122238	r1_1.6.1074586	r1_1.2.1317379	r1_1.15.301591	r1_1.14.786182	r1_1.25.611375	r1_1.23.934154	r1_1.18.626357	r1_1.19.505985	r1_1.16.1212393	r1_1.14.1033969	r1_1.14.645992	r1_1.17.985305	r1_1.10.1203357	r1_1.19.647510	r1_1.21.1013575	r1_1.3.27562	r1_1.1.876634	r1_1.9.979743
MEAN PERCENTAGE OF AMPLICON'S READS WITHIN TOTAL READS	0.00331715	0.00330196	0.00327728	0.00325885	0.00325148	0.00322522	0.00319189	0.00319036	0.00314258	0.00313689	0.00309984	0.00309243	0.00309191	0.00309018	0.00308932	0.00306561	0.00306399	0.00306104	0.00305503	0.00304347	0.00301116	0.00300747	0.00299982	0.00298894	0.00295875	0.00295694	0.00295279	0.00294226	0.00291811	0.00290378
PERCENT OF SAMPLES WITH < 1000 READS	0.0652174	0.0917874	0.123188	0.0772947	0.0917874	0.0942029	0.057971	0.0700483	0.0603865	0.0821256	0.0483092	0.103865	0.0724638	0.0797101	0.111111	0.183575	0.135266	0.125604	0.137681	0.0869565	0.0821256	0.0555556	0.140097	0.0966184	0.101449	0.123188	0.15942	0.173913	0.198068	0.0772947
PERCENT OF SAMPLES WITH < 500 READS	0.0338164	0.057971	0.0869565	0.031401	0.0555556	0.0289855	0.0241546	0.0241546	0.0217391	0.0120773	0.00966184	0.0410628	0.0241546	0.0362319	0.0531401	0.089372	0.0628019	0.0628019	0.0676329	0.0386473	0.0289855	0.0144928	0.0700483	0.0483092	0.02657	0.0555556	0.0869565	0.10628	0.130435	0.0217391
PERCENT OF SAMPLES WITH < 100 READS	0.00724638	0.0144928	0.0217391	0.0120773	0.0362319	0.00724638	0.00483092	0.0144928	0.00966184	0.00241546	0.00483092	0.00966184	0.0120773	0.00966184	0.0241546	0.0289855	0.0193237	0.0217391	0.0120773	0.0120773	0.0169082	0.00241546	0.02657	0.0217391	0.00483092	0.0169082	0.0217391	0.0628019	0.0193237	0.0120773
PERCENT OF SAMPLES WITH < 50 READS	0.00241546	0.00483092	0.00483092	0.0120773	0.02657	0.00483092	0.00483092	0.00724638	0.00724638	0.00241546	0.00241546	0.00241546	0.00724638	0.00241546	0.0144928	0.00966184	0.0144928	0.0120773	0.00483092	0.00483092	0.0120773	0.00241546	0.0144928	0.00483092	0.00483092	0.00483092	0.00724638	0.0289855	0.00724638	0.0120773
AMPLICON	r1_1.15.464755	r1_1.22.714732	r1_1.27.773551	r1_1.2.48265	r1_1.4.541570	r1_1.6.1348088	r1_1.25.1000367	r1_1.9.603390	r1_1.8.571466	r1_1.3.760885	r1_1.21.1100292	r1_1.16.1460073	r1_1.30.789366	r1_1.24.942468	r1_1.26.36177	r1_1.27.1073732	r1_1.7.424978	r1_1.6.986997	r1_1.26.1209362	r1_1.21.1261696	r1_1.22.467885	r1_1.25.1372620	r1_1.5.1438148	r1_1.5.75163	r1_1.4.827492	r1_1.28.529924	r1_1.8.440758	r1_1.28.162880	r1_1.19.1258435	r1_1.6.611150
MEAN PERCENTAGE OF AMPLICON'S READS WITHIN TOTAL READS	0.00289954	0.00282156	0.00279672	0.00277337	0.00276769	0.00276408	0.00273858	0.00266709	0.00263427	0.00262813	0.0026176	0.00261285	0.00260588	0.00255924	0.00255495	0.00254733	0.00252652	0.00250479	0.00248718	0.00246059	0.0024314	0.00242273	0.00241976	0.00239501	0.00238207	0.00230861	0.00229738	0.00226187	0.00224997	0.00221481
PERCENT OF SAMPLES WITH < 1000 READS	0.183575	0.0966184	0.089372	0.166667	0.0845411	0.0555556	0.108696	0.147343	0.10628	0.0990338	0.128019	0.333333	0.169082	0.147343	0.137681	0.101449	0.13285	0.157005	0.200483	0.214976	0.149758	0.0700483	0.178744	0.164251	0.125604	0.2343	0.241546	0.154589	0.144928	0.171498
PERCENT OF SAMPLES WITH < 500 READS	0.111111	0.0169082	0.0434783	0.0845411	0.02657	0.0217391	0.0555556	0.0724638	0.0289855	0.0338164	0.0652174	0.190821	0.0724638	0.0507246	0.057971	0.0144928	0.0458937	0.0507246	0.137681	0.144928	0.057971	0.02657	0.108696	0.0724638	0.0434783	0.0942029	0.13285	0.0507246	0.0507246	0.0845411
PERCENT OF SAMPLES WITH < 100 READS	0.0386473	0.00483092	0.0193237	0.0144928	0.0120773	0.0144928	0.0144928	0.031401	0.0144928	0.0144928	0.0289855	0.0169082	0.00966184	0.0193237	0.0169082	0.00483092	0.00724638	0.0193237	0.0507246	0.031401	0.0241546	0.00724638	0.0338164	0.0193237	0.0144928	0.0289855	0.0531401	0.00966184	0.00241546	0.00966184
PERCENT OF SAMPLES WITH < 50 READS	0.0169082	0.00241546	0.0144928	0.00483092	0.00483092	0.00724638	0.00724638	0.0169082	0.0120773	0.00483092	0.0120773	0.00724638	0.00241546	0.00724638	0.00966184	0.00241546	0.00483092	0.00966184	0.0193237	0.0144928	0.00724638	0.00483092	0.0144928	0.0144928	0.00483092	0.0120773	0.0338164	0.00483092	0.00241546	0.00724638
AMPLICON	r1_1.30.329795	r1_1.12.253973	r1_1.3.868087	r1_1.2.843599	r1_1.27.793950	r1_1.20.840238	r1_1.6.704567	r1_1.9.878128	r1_1.20.1321768	r1_1.8.592180	r1_1.26.628976	r1_1.10.656311	r1_1.9.1307513	r1_1.7.768310	r1_1.23.179592	r1_1.10.67083	r1_1.11.528369	r1_1.25.238200	r1_1.14.1350355	r1_1.10.1150558	r1_1.19.283459	r1_1.4.1074728	r1_1.8.816048	r2_1.61925	r1_1.4.295991	r1_1.23.127614	r1_1.15.1421280
MEAN PERCENTAGE OF AMPLICON'S READS WITHIN TOTAL READS	0.00221066	0.00220767	0.00220232	0.00220161	0.00220004	0.00217343	0.00213503	0.00212988	0.00210709	0.00210431	0.00210184	0.00209085	0.00206012	0.00201418	0.00200108	0.00198595	0.00196845	0.00192224	0.00191837	0.00183149	0.00171547	0.00170999	0.00148989	0.00136221	0.00115329	0.000951092	6.66446e-05
PERCENT OF SAMPLES WITH < 1000 READS	0.396135	0.205314	0.285024	0.188406	0.229469	0.183575	0.222222	0.219807	0.15942	0.263285	0.166667	0.188406	0.219807	0.21256	0.280193	0.241546	0.21256	0.268116	0.229469	0.258454	0.338164	0.21256	0.379227	0.485507	0.454106	0.710145	1
PERCENT OF SAMPLES WITH < 500 READS	0.258454	0.0917874	0.178744	0.0507246	0.0845411	0.0724638	0.111111	0.0845411	0.0628019	0.154589	0.0483092	0.0628019	0.10628	0.108696	0.166667	0.108696	0.0772947	0.115942	0.0942029	0.144928	0.169082	0.0458937	0.200483	0.229469	0.219807	0.507246	0.995169
PERCENT OF SAMPLES WITH < 100 READS	0.0386473	0.0410628	0.0603865	0.0217391	0.0217391	0.0120773	0.0386473	0.0120773	0.0193237	0.031401	0.0120773	0.00966184	0.0144928	0.0386473	0.0289855	0.0241546	0.0169082	0.0338164	0.0289855	0.0144928	0.0434783	0.00483092	0.0507246	0.0458937	0.0483092	0.147343	0.782609
PERCENT OF SAMPLES WITH < 50 READS	0.0120773	0.0193237	0.0120773	0.0120773	0.0120773	0.00483092	0.0169082	0.00483092	0.00966184	0.0217391	0.00966184	0.00483092	0.00483092	0.0289855	0.0120773	0.0120773	0.00724638	0.0120773	0.0144928	0.0120773	0.0217391	0.00483092	0.02657	0.0386473	0.0169082	0.0386473	0.439614
Table S3b. Amplicon success rates (sorted by percent of samples with < 50 reads, lowest to highest).
AMPLICON	r1_1.29.794786	r1_1.28.609057	r1_1.29.970483	r1_1.29.212662	r1_1.24.1299670	r1_1.18.690305	r1_1.27.887996	r1_1.26.781963	r1_1.26.386064	r1_1.4.349942	r1_1.22.423042	r1_1.18.497449	r1_1.10.1313109	r1_1.20.874613	r1_1.12.896470	r1_1.16.401810	r1_1.23.281209	r1_1.24.394902	r1_1.30.455242	r1_1.28.1318360	r1_1.21.259925	r1_1.29.497787	r1_1.24.724995	r1_1.1.80142	r1_1.18.1038608	N	r1_1.16.154530	ORF1ab	r1_1.22.648712	r2_1.79363
MEAN PERCENTAGE OF AMPLICON'S READS WITHIN TOTAL READS	0.0110166	0.0109473	0.0108006	0.0101492	0.00853717	0.00836113	0.00822119	0.0078546	0.007385	0.00723752	0.0071245	0.00664377	0.00656306	0.00648418	0.00642639	0.00632336	0.0062565	0.00600734	0.00597793	0.00549008	0.00534468	0.00521141	0.00502363	0.00484218	0.00478668	0.00459976	0.00454932	0.00454451	0.00437556	0.00434633
PERCENT OF SAMPLES WITH < 1000 READS	0.0483092	0.00966184	0.0120773	0.00724638	0.00483092	0.00724638	0.00966184	0.00966184	0.057971	0.00966184	0.0120773	0.0241546	0.031401	0.0241546	0.0169082	0.118357	0.0217391	0.0217391	0.0338164	0.00966184	0.0289855	0.0507246	0.0217391	0.0386473	0.02657	0.15942	0.108696	0.031401	0.0217391	0.0507246
PERCENT OF SAMPLES WITH < 500 READS	0.031401	0.00483092	0.00966184	0.00724638	0.00483092	0.00483092	0.00724638	0.00724638	0.0410628	0.00241546	0.00966184	0.0169082	0.00966184	0.0169082	0.0120773	0.0676329	0.0144928	0.0169082	0.0144928	0.00724638	0.0120773	0.031401	0.00724638	0.0169082	0.00724638	0.0990338	0.089372	0.0144928	0.00724638	0.0193237
PERCENT OF SAMPLES WITH < 100 READS	0	0	0	0	0.00241546	0	0.00241546	0.00483092	0.00483092	0.00241546	0	0.00241546	0.00483092	0.00483092	0.00483092	0.00241546	0.00241546	0.00483092	0.00241546	0.00241546	0.00483092	0.00483092	0.00241546	0.00241546	0.00483092	0.00483092	0.0434783	0.00966184	0.00241546	0.00483092
PERCENT OF SAMPLES WITH < 50 READS	0	0	0	0	0	0	0	0	0	0	0	0	0	0	0	0	0	0	0	0	0	0	0	0	0	0	0	0	0	0
AMPLICON	r1_1.22.1003006	r1_1.18.526704	r1_1.8.546560	r1_1.4.711815	r1_1.2.674295	r1_1.1.592753	r1_1.30.584838	r1_1.1.409836	r1_1.13.246636	r1_1.5.964995	r1_1.25.198255	r1_1.18.844898	r1_1.11.868914	r1_1.16.393748	r1_1.18.1119721	r1_1.26.479275	r1_1.24.1247492	r1_1.1.698273	r1_1.20.64915	r1_1.17.908303	r1_1.17.167020	r1_1.29.157415	r1_1.17.1330160	r1_1.25.546336	r1_1.11.427711	r1_1.9.1155524	r1_1.28.99230	r1_1.25.225351	r1_1.21.150746	r1_1.3.942939
MEAN PERCENTAGE OF AMPLICON'S READS WITHIN TOTAL READS	0.00402915	0.00383923	0.00364553	0.00348926	0.00875767	0.00853859	0.00792862	0.00707673	0.00661236	0.00656945	0.00656202	0.00651346	0.00632225	0.00616748	0.00598026	0.0058409	0.0057144	0.00555455	0.00555426	0.00536932	0.00522095	0.00517934	0.00499358	0.00498777	0.00493176	0.00492465	0.004837	0.00480948	0.00473891	0.00468035
PERCENT OF SAMPLES WITH < 1000 READS	0.0507246	0.0434783	0.089372	0.0845411	0.0362319	0.0193237	0.0193237	0.02657	0.0555556	0.0676329	0.0458937	0.0241546	0.0434783	0.0289855	0.0531401	0.0217391	0.0845411	0.0434783	0.0241546	0.031401	0.0169082	0.0942029	0.0652174	0.02657	0.0676329	0.0362319	0.0434783	0.0434783	0.0458937	0.02657
PERCENT OF SAMPLES WITH < 500 READS	0.0362319	0.0289855	0.0362319	0.0338164	0.0338164	0.00966184	0.0120773	0.0193237	0.0338164	0.0507246	0.031401	0.0169082	0.0338164	0.0217391	0.0338164	0.0169082	0.031401	0.02657	0.0144928	0.0217391	0.00724638	0.031401	0.0458937	0.00241546	0.0362319	0.0289855	0.031401	0.0217391	0.0144928	0.00966184
PERCENT OF SAMPLES WITH < 100 READS	0.0144928	0.00483092	0.0120773	0.00966184	0.00483092	0.00241546	0.00241546	0.00483092	0.00966184	0.00724638	0.00241546	0.00483092	0.00966184	0.00483092	0.00724638	0.00483092	0.00966184	0.00483092	0.00483092	0.00724638	0.00241546	0.00241546	0.00966184	0.00241546	0.00966184	0.00966184	0.0120773	0.00724638	0.00724638	0.00483092
PERCENT OF SAMPLES WITH < 50 READS	0	0	0	0	0.00241546	0.00241546	0.00241546	0.00241546	0.00241546	0.00241546	0.00241546	0.00241546	0.00241546	0.00241546	0.00241546	0.00241546	0.00241546	0.00241546	0.00241546	0.00241546	0.00241546	0.00241546	0.00241546	0.00241546	0.00241546	0.00241546	0.00241546	0.00241546	0.00241546	0.00241546
AMPLICON	r1_1.19.265387	r1_1.12.539895	r1_1.5.550596	r1_1.8.917351	r1_1.17.59033	r1_1.12.1126179	r1_1.21.272458	r1_1.13.441132	r1_1.28.888265	r1_1.8.889898	r1_1.11.1329692	r1_1.9.1418747	r1_1.22.1087818	r1_1.27.993816	r1_1.22.714732	r1_1.30.789366	r1_1.27.1073732	r1_1.19.1258435	r1_1.3.1425694	r1_1.1.363702	r1_1.25.388943	r1_1.20.1122238	r1_1.2.1317379	r1_1.14.1033969	r1_1.12.153767	r1_1.15.382294	r1_1.28.958844	r1_1.13.620498	r1_1.28.126379	r1_1.11.13382
MEAN PERCENTAGE OF AMPLICON'S READS WITHIN TOTAL READS	0.00449105	0.00433739	0.00427594	0.00424071	0.00396357	0.00396191	0.00371713	0.00356133	0.00352812	0.00346177	0.00341331	0.00337192	0.00336885	0.00332086	0.00282156	0.00260588	0.00254733	0.00224997	0.00331715	0.00313689	0.00309984	0.00309243	0.00309018	0.00300747	0.00856141	0.00729093	0.00693297	0.00629916	0.00614698	0.00578315
PERCENT OF SAMPLES WITH < 1000 READS	0.0410628	0.0507246	0.0362319	0.0386473	0.02657	0.13285	0.089372	0.0772947	0.120773	0.0966184	0.0652174	0.0386473	0.123188	0.057971	0.0966184	0.169082	0.101449	0.144928	0.0652174	0.0821256	0.0483092	0.103865	0.0797101	0.0555556	0.02657	0.0338164	0.0434783	0.0603865	0.0458937	0.0217391
PERCENT OF SAMPLES WITH < 500 READS	0.0144928	0.031401	0.0169082	0.00966184	0.00966184	0.0700483	0.057971	0.0338164	0.0603865	0.0507246	0.0289855	0.00483092	0.0652174	0.031401	0.0169082	0.0724638	0.0144928	0.0507246	0.0338164	0.0120773	0.00966184	0.0410628	0.0362319	0.0144928	0.0193237	0.0193237	0.031401	0.0386473	0.031401	0.00966184
PERCENT OF SAMPLES WITH < 100 READS	0.00483092	0.00966184	0.00483092	0.00241546	0.00241546	0.00966184	0.0169082	0.00724638	0.00966184	0.0120773	0.0144928	0.00241546	0.0169082	0.0144928	0.00483092	0.00966184	0.00483092	0.00241546	0.00724638	0.00241546	0.00483092	0.00966184	0.00966184	0.00241546	0.00724638	0.00724638	0.00724638	0.00966184	0.00724638	0.00483092
PERCENT OF SAMPLES WITH < 50 READS	0.00241546	0.00241546	0.00241546	0.00241546	0.00241546	0.00241546	0.00241546	0.00241546	0.00241546	0.00241546	0.00241546	0.00241546	0.00241546	0.00241546	0.00241546	0.00241546	0.00241546	0.00241546	0.00241546	0.00241546	0.00241546	0.00241546	0.00241546	0.00241546	0.00483092	0.00483092	0.00483092	0.00483092	0.00483092	0.00483092
AMPLICON	r1_1.26.370427	r1_1.30.616808	r1_1.15.917374	r1_1.17.1475704	r1_1.17.179508	r1_1.2.1238102	r1_1.9.225893	r1_1.13.113958	r1_1.11.73125	r1_1.2.203434	r1_1.5.829770	r1_1.23.474025	r1_1.25.1650697	r1_1.14.1300871	r1_1.13.1058977	r1_1.23.776338	r1_1.24.1444825	r1_1.18.18784	r1_1.14.644822	r1_1.20.35460	r1_1.24.908700	r1_1.28.1321347	r1_1.11.376074	r1_1.5.937589	r1_1.6.1402513	r1_1.9.115540	r1_1.13.309544	r1_1.1.330218	r1_1.13.1063824	r1_1.11.475554
MEAN PERCENTAGE OF AMPLICON'S READS WITHIN TOTAL READS	0.00555084	0.00550419	0.00549106	0.00542488	0.00540092	0.00503166	0.00498732	0.00495896	0.00481019	0.00475745	0.004368	0.00436074	0.00429056	0.00419161	0.00418484	0.00417453	0.00416758	0.00402514	0.00402319	0.00400223	0.00397427	0.00396081	0.00388148	0.00386922	0.00385143	0.00381564	0.00380408	0.00374016	0.00373141	0.00372938
PERCENT OF SAMPLES WITH < 1000 READS	0.02657	0.0748792	0.0676329	0.0362319	0.02657	0.0458937	0.0531401	0.02657	0.0483092	0.0410628	0.0289855	0.0434783	0.0241546	0.0410628	0.0410628	0.0748792	0.0483092	0.0628019	0.031401	0.031401	0.205314	0.0628019	0.0603865	0.0917874	0.0531401	0.0434783	0.0434783	0.0386473	0.0748792	0.0410628
PERCENT OF SAMPLES WITH < 500 READS	0.0193237	0.0434783	0.0338164	0.0193237	0.0169082	0.02657	0.02657	0.00966184	0.0241546	0.0193237	0.0120773	0.0289855	0.0144928	0.02657	0.0144928	0.0338164	0.0289855	0.02657	0.0217391	0.0193237	0.103865	0.0144928	0.0241546	0.0628019	0.0217391	0.0217391	0.0193237	0.0193237	0.0458937	0.0193237
PERCENT OF SAMPLES WITH < 100 READS	0.00724638	0.0144928	0.0144928	0.00966184	0.00483092	0.0169082	0.00724638	0.00483092	0.00483092	0.00483092	0.00724638	0.00966184	0.00483092	0.0144928	0.00483092	0.0120773	0.00724638	0.0120773	0.00966184	0.00724638	0.00966184	0.00724638	0.00724638	0.0193237	0.00724638	0.00724638	0.00724638	0.00724638	0.0193237	0.0120773
PERCENT OF SAMPLES WITH < 50 READS	0.00483092	0.00483092	0.00483092	0.00483092	0.00483092	0.00483092	0.00483092	0.00483092	0.00483092	0.00483092	0.00483092	0.00483092	0.00483092	0.00483092	0.00483092	0.00483092	0.00483092	0.00483092	0.00483092	0.00483092	0.00483092	0.00483092	0.00483092	0.00483092	0.00483092	0.00483092	0.00483092	0.00483092	0.00483092	0.00483092
AMPLICON	r1_1.16.634891	r1_1.12.680110	r1_1.2.1223038	r1_1.21.493770	r1_1.6.398377	r1_1.3.718077	r1_1.14.710429	r1_1.20.248649	r1_1.2.48265	r1_1.4.541570	r1_1.3.760885	r1_1.7.424978	r1_1.25.1372620	r1_1.4.827492	r1_1.28.162880	r1_1.17.437100	r1_1.30.1041188	r1_1.19.16612	r1_1.19.574748	r1_1.18.626357	r1_1.19.505985	r1_1.17.985305	r1_1.10.1203357	r1_1.19.647510	r1_1.20.840238	r1_1.9.878128	r1_1.10.656311	r1_1.9.1307513	r1_1.4.1074728	r1_1.27.1361854
MEAN PERCENTAGE OF AMPLICON'S READS WITHIN TOTAL READS	0.00364886	0.0035041	0.00349494	0.00349084	0.00343616	0.0033933	0.0033537	0.00331953	0.00277337	0.00276769	0.00262813	0.00252652	0.00242273	0.00238207	0.00226187	0.00330196	0.00327728	0.00322522	0.00319189	0.00305503	0.00304347	0.00298894	0.00295875	0.00295694	0.00217343	0.00212988	0.00209085	0.00206012	0.00170999	0.00836741
PERCENT OF SAMPLES WITH < 1000 READS	0.0362319	0.0434783	0.181159	0.0724638	0.0845411	0.0676329	0.0531401	0.0652174	0.166667	0.0845411	0.0990338	0.13285	0.0700483	0.125604	0.154589	0.0917874	0.123188	0.0942029	0.057971	0.137681	0.0869565	0.0966184	0.101449	0.123188	0.183575	0.219807	0.188406	0.219807	0.21256	0.0338164
PERCENT OF SAMPLES WITH < 500 READS	0.0144928	0.0193237	0.120773	0.0410628	0.0338164	0.0362319	0.0241546	0.0217391	0.0845411	0.02657	0.0338164	0.0458937	0.02657	0.0434783	0.0507246	0.057971	0.0869565	0.0289855	0.0241546	0.0676329	0.0386473	0.0483092	0.02657	0.0555556	0.0724638	0.0845411	0.0628019	0.10628	0.0458937	0.0241546
PERCENT OF SAMPLES WITH < 100 READS	0.00483092	0.00724638	0.0193237	0.0169082	0.0120773	0.00724638	0.00966184	0.00966184	0.0144928	0.0120773	0.0144928	0.00724638	0.00724638	0.0144928	0.00966184	0.0144928	0.0217391	0.00724638	0.00483092	0.0120773	0.0120773	0.0217391	0.00483092	0.0169082	0.0120773	0.0120773	0.00966184	0.0144928	0.00483092	0.00724638
PERCENT OF SAMPLES WITH < 50 READS	0.00483092	0.00483092	0.00483092	0.00483092	0.00483092	0.00483092	0.00483092	0.00483092	0.00483092	0.00483092	0.00483092	0.00483092	0.00483092	0.00483092	0.00483092	0.00483092	0.00483092	0.00483092	0.00483092	0.00483092	0.00483092	0.00483092	0.00483092	0.00483092	0.00483092	0.00483092	0.00483092	0.00483092	0.00483092	0.00724638
AMPLICON	r1_1.15.645156	r1_1.14.1180964	r1_1.10.577417	r1_1.26.667712	r1_1.6.888565	r1_1.3.795369	r1_1.16.1001247	r1_1.22.1029456	r1_1.6.1348088	r1_1.25.1000367	r1_1.16.1460073	r1_1.24.942468	r1_1.22.467885	r1_1.6.611150	r1_1.8.577570	r1_1.20.102922	r1_1.6.1074586	r1_1.21.1013575	r1_1.1.876634	r1_1.11.528369	r1_1.29.791692	r1_1.16.534874	r1_1.29.1311557	r1_1.2.760850	r1_1.4.1477602	r1_1.7.210875	r1_1.27.410513	r1_1.10.711902	r1_1.26.36177	r1_1.6.986997
MEAN PERCENTAGE OF AMPLICON'S READS WITHIN TOTAL READS	0.00574988	0.00551744	0.00523246	0.00516035	0.00480998	0.00459488	0.00436888	0.00408661	0.00276408	0.00273858	0.00261285	0.00255924	0.0024314	0.00221481	0.00319036	0.00314258	0.00309191	0.00295279	0.00291811	0.00196845	0.00887105	0.00879343	0.00816245	0.00461372	0.00455852	0.00444249	0.00423606	0.00377456	0.00255495	0.00250479
PERCENT OF SAMPLES WITH < 1000 READS	0.0386473	0.02657	0.0386473	0.0362319	0.0555556	0.0531401	0.120773	0.0555556	0.0555556	0.108696	0.333333	0.147343	0.149758	0.171498	0.0700483	0.0603865	0.0724638	0.15942	0.198068	0.21256	0.02657	0.0483092	0.0507246	0.0869565	0.0966184	0.0990338	0.0966184	0.0917874	0.137681	0.157005
PERCENT OF SAMPLES WITH < 500 READS	0.0217391	0.02657	0.0193237	0.0193237	0.0338164	0.0386473	0.0458937	0.0289855	0.0217391	0.0555556	0.190821	0.0507246	0.057971	0.0845411	0.0241546	0.0217391	0.0241546	0.0869565	0.130435	0.0772947	0.0217391	0.0362319	0.0410628	0.0362319	0.0652174	0.057971	0.0603865	0.0410628	0.057971	0.0507246
PERCENT OF SAMPLES WITH < 100 READS	0.00966184	0.00966184	0.0120773	0.00724638	0.0241546	0.0169082	0.00724638	0.0193237	0.0144928	0.0144928	0.0169082	0.0193237	0.0241546	0.00966184	0.0144928	0.00966184	0.0120773	0.0217391	0.0193237	0.0169082	0.0144928	0.0217391	0.0241546	0.00966184	0.0120773	0.0217391	0.0169082	0.02657	0.0169082	0.0193237
PERCENT OF SAMPLES WITH < 50 READS	0.00724638	0.00724638	0.00724638	0.00724638	0.00724638	0.00724638	0.00724638	0.00724638	0.00724638	0.00724638	0.00724638	0.00724638	0.00724638	0.00724638	0.00724638	0.00724638	0.00724638	0.00724638	0.00724638	0.00724638	0.00966184	0.00966184	0.00966184	0.00966184	0.00966184	0.00966184	0.00966184	0.00966184	0.00966184	0.00966184
AMPLICON	r1_1.14.786182	r1_1.20.1321768	r1_1.26.628976	r1_1.15.214861	r1_1.3.211095	r1_1.5.1160650	r1_1.10.1004139	r1_1.19.1526676	r1_1.27.931264	r1_1.8.571466	r1_1.21.1100292	r1_1.28.529924	r1_1.23.335026	r1_1.23.934154	r1_1.16.1212393	r1_1.9.979743	r1_1.30.329795	r1_1.3.868087	r1_1.2.843599	r1_1.27.793950	r1_1.23.179592	r1_1.10.67083	r1_1.25.238200	r1_1.10.1150558	r1_1.7.82385	r1_1.7.488632	r1_1.24.626090	r1_1.7.507443	r1_1.5.1289446	r1_1.27.773551
MEAN PERCENTAGE OF AMPLICON'S READS WITHIN TOTAL READS	0.00306561	0.00210709	0.00210184	0.00418195	0.00390203	0.00383592	0.00351297	0.00344169	0.00340239	0.00263427	0.0026176	0.00230861	0.00325885	0.00306104	0.00301116	0.00290378	0.00221066	0.00220232	0.00220161	0.00220004	0.00200108	0.00198595	0.00192224	0.00183149	0.00678165	0.00560714	0.00380147	0.00365859	0.00351477	0.00279672
PERCENT OF SAMPLES WITH < 1000 READS	0.183575	0.15942	0.166667	0.0628019	0.057971	0.0628019	0.118357	0.108696	0.0748792	0.10628	0.128019	0.2343	0.0772947	0.125604	0.0821256	0.0772947	0.396135	0.285024	0.188406	0.229469	0.280193	0.241546	0.268116	0.258454	0.0628019	0.0628019	0.0507246	0.0797101	0.164251	0.089372
PERCENT OF SAMPLES WITH < 500 READS	0.089372	0.0628019	0.0483092	0.0338164	0.02657	0.0362319	0.0628019	0.0652174	0.0434783	0.0289855	0.0652174	0.0942029	0.031401	0.0628019	0.0289855	0.0217391	0.258454	0.178744	0.0507246	0.0845411	0.166667	0.108696	0.115942	0.144928	0.0458937	0.0507246	0.0362319	0.0483092	0.0942029	0.0434783
PERCENT OF SAMPLES WITH < 100 READS	0.0289855	0.0193237	0.0120773	0.0169082	0.0144928	0.0144928	0.0289855	0.0193237	0.0193237	0.0144928	0.0289855	0.0289855	0.0120773	0.0217391	0.0169082	0.0120773	0.0386473	0.0603865	0.0217391	0.0217391	0.0289855	0.0241546	0.0338164	0.0144928	0.0217391	0.0338164	0.0193237	0.02657	0.0410628	0.0193237
PERCENT OF SAMPLES WITH < 50 READS	0.00966184	0.00966184	0.00966184	0.0120773	0.0120773	0.0120773	0.0120773	0.0120773	0.0120773	0.0120773	0.0120773	0.0120773	0.0120773	0.0120773	0.0120773	0.0120773	0.0120773	0.0120773	0.0120773	0.0120773	0.0120773	0.0120773	0.0120773	0.0120773	0.0144928	0.0144928	0.0144928	0.0144928	0.0144928	0.0144928
AMPLICON	r1_1.21.1261696	r1_1.5.1438148	r1_1.5.75163	r1_1.15.301591	r1_1.25.611375	r1_1.14.645992	r1_1.14.1350355	r1_1.22.906171	r1_1.12.1117806	r1_1.15.464755	r1_1.9.603390	r1_1.6.704567	r1_1.4.295991	r1_1.7.1089264	r1_1.26.1209362	r1_1.12.253973	r1_1.23.1186794	r1_1.8.592180	r1_1.19.283459	r1_1.23.86525	r1_1.8.816048	r1_1.3.27562	r1_1.7.768310	r1_1.8.440758	r2_1.61925	r1_1.23.127614	r1_1.15.1421280
MEAN PERCENTAGE OF AMPLICON'S READS WITHIN TOTAL READS	0.00246059	0.00241976	0.00239501	0.00308932	0.00306399	0.00299982	0.00191837	0.00351088	0.00344201	0.00289954	0.00266709	0.00213503	0.00115329	0.00440492	0.00248718	0.00220767	0.00407378	0.00210431	0.00171547	0.00325148	0.00148989	0.00294226	0.00201418	0.00229738	0.00136221	0.000951092	6.66446e-05
PERCENT OF SAMPLES WITH < 1000 READS	0.214976	0.178744	0.164251	0.111111	0.135266	0.140097	0.229469	0.13285	0.135266	0.183575	0.147343	0.222222	0.454106	0.0990338	0.200483	0.205314	0.0748792	0.263285	0.338164	0.0917874	0.379227	0.173913	0.21256	0.241546	0.485507	0.710145	1
PERCENT OF SAMPLES WITH < 500 READS	0.144928	0.108696	0.0724638	0.0531401	0.0628019	0.0700483	0.0942029	0.0772947	0.0748792	0.111111	0.0724638	0.111111	0.219807	0.057971	0.137681	0.0917874	0.0531401	0.154589	0.169082	0.0555556	0.200483	0.10628	0.108696	0.13285	0.229469	0.507246	0.995169
PERCENT OF SAMPLES WITH < 100 READS	0.031401	0.0338164	0.0193237	0.0241546	0.0193237	0.02657	0.0289855	0.0289855	0.0386473	0.0386473	0.031401	0.0386473	0.0483092	0.0338164	0.0507246	0.0410628	0.0410628	0.031401	0.0434783	0.0362319	0.0507246	0.0628019	0.0386473	0.0531401	0.0458937	0.147343	0.782609
PERCENT OF SAMPLES WITH < 50 READS	0.0144928	0.0144928	0.0144928	0.0144928	0.0144928	0.0144928	0.0144928	0.0169082	0.0169082	0.0169082	0.0169082	0.0169082	0.0169082	0.0193237	0.0193237	0.0193237	0.0217391	0.0217391	0.0217391	0.02657	0.02657	0.0289855	0.0289855	0.0338164	0.0386473	0.0386473	0.439614

## Sheet: Text S1
Text S1. Sequences of South African samples chosen for B.1.1.529 amplicon failure prediction not available in the GISAID.
>hCoV-19/SouthAfrica/CERI-KRISP-K034941/2022											>hCoV-19/SouthAfrica/CERI-KRISP-K033602/2021
CTTCCCAGGTAACAAACCAACCAACTTTCGATCTCTTGTAGATCTGTTCTCTAAACGAACTTTAAAATCTGTGTGGCTGT											TCTGTGTGGCTGTCACTCGGCTGCATGCTTAGTGCACTCACGCAGTATAATTAATAACTAATTACTGTCGTTGACAGGAC
CACTCGGCTGCATGCTTAGTGCACTCACGCAGTATAATTAATAACTAATTACTGTCGTTGACAGGACACGAGTAACTCGT											ACGAGTAACTCGTCTATCTTCTGCAGGCTGCTTACGGTTTCGTCCGTGTTGCAGCCGATCATCAGCACATCTAGGTTTTG
CTATCTTCTGCAGGCTGCTTACGGTTTTGTCCGTGTTGCAGCCGATCATCAGCACATCTAGGTTTTGTCCGGGTGTGACC											TCCGGGTGTGACCGAAAGGTAAGATGGAGAGCCTTGTCCCTGGTTTCAACGAGAAAACACACGTCCAACTCAGTTTGCCT
GAAAGGTAAGATGGAGAGCCTTGTCCCTGGTTTCAACGAGAAAACACACGTCCAACTCAGTTTGCCTGTTTTACAGGTTC											GTTTTACAGGTTCGCGACGTGCTCGTACGTGGCTTTGGAGACTCCGTGGAGGAGGTCTTATCAGAGGCACGTCAACATCT
GCGACGTGCTCGTACGTGGCTTTGGAGACTCCGTGGAGGAGGTCTTATCAGAGGCACGTCAACATCTTAAAGATGGCACT											TAAAGATGGCACTTGTGGCTTAGTAGAAGTTGAAAAAGGCGTTTTGCCTCAACTTGAACAGCCCTATGTGTTCATCAAAC
TGTGGCTTAGTAGAAGTTGAAAAAGGCGTTTTGCCTCAACTTGAACAGCCCTATGTGTTCATCAAACGTTCGGATGCTCG											GTTCGGATGCTCGAACTGCACCTCATGGTCATGTTATGGTTGAGCTGGTAGCAGAACTCGAAGGCATTCAGTACGGTCGT
AACTGCACCTCATGGTCATGTTATGGTTGAGCTGGTAGCAGAACTCGAAGGCATTCAGTACGGTCGTAGTGGTGAGACAC											AGTGGTGAGACACTTGGTGTCCTTGTCCCTCATGTGGGCGAAATACCAGTGGCTTACCGCAAGGTTCTTCTTCGTAAGAA
TTGGTGTCCTTGTCCCTCATGTGGGCGAAATACCAGTGGCTTACCGCAAGGTTCTTCTTCGTAAGAACGGTAATAAAGGA											CGGTAATAAAGGAGCTGGTGGCCATAGTTACGGCGCCGATCTAAAGTCATTTGACTTAGGCGACGAGCTTGGCACTGATC
GCTGGTGGCCATAGGTACGGCGCCGATCTAAAGTCATTTGACTTAGGCGACGAGCTTGGCACTGATCCTTATGAAGATTT											CTTATGAAGATTTTCAAGAAAACTGGAACACTAAACATAGCAGTGGTGTTACCCGTGAACTCATGCGTGAGCTTAACGGA
TCAAGAAAACTGGAACACTAAACATAGCAGTGGTGTTACCCGTGAACTCATGCGTGAGCTTAACGGAGGGGCATACACTC											GGGGCATACACTCGCTATGTCGATAACAACTTCTGTGGCCCTGATGGCTACCCTCTTGAGTGCATTAAAGACCTTCTAGC
GCTATGTCGATAACAACTTCTGTGGCCCTGATGGCTACCCTCTTGAGTGCATTAAAGACCTTCTAGCACGTGCTGGTAAA											ACGTGCTGGTAAAGCTTCATGCACTTTGTCCGAACAACTGGACTTTATTGACACTAAGAGGGGTGTATACTGCTGCCGTG
GCTTCATGCACTTTGTCCGAACAACTGGACTTTATTGACACTAAGAGGGGTGTATACTGCTGCCGTGAACATGAGCATGA											AACATGAGCATGAAATTGCTTGGTACACGGAACGTTCTGAAAAGAGCTATGAATTGCAGACACCTTTTGAAATTAAATTG
AATTGCTTGGTACACGGAACGTTCTGAAAAGAGCTATGAATTGCAGACACCTTTTGAAATTAAATTGGCAAAGAAATTTG											GCAAAGAAATTTGACACCTTCAATGGGGAATGTCCAAATTTTGTATTTCCCTTAAATTCCATAATCAAGACTATTCAACC
ACACCTTCAATGGGGAATGTCCAAATTTTGTATTTCCCTTAAATTCCATAATCAAGACTATTCAACCAAGGGTTGAAAAG											AAGGGTTGAAAAGAAAAAGCTTGATGGCTTTATGGGTAGAATTCGATCTGTCTATCCAGTTGCGTCACCAAATGAATGCA
AAAAAGCTTGATGGCTTTATGGGTAGAATTCGATCTGTCTATCCAGTTGCGTCACCAAATGAATGCAACCAAATGTGCCT											ACCAAATGTGCCTTTCAACTCTCATGAAGTGTGATCATTGTGGTGAAACTTCATGGCAGACGGGCGATTTTGTTAAAGCC
TTCAACTCTCATGAAGTGTGATCATTGTGGTGAAACTTCATGGCAGACGGGCGATTTTGTTAAAGCCACTTGCGAATTTT											ACTTGCGAATTTTGTGGCACTGAGAATTTGACTAAAGAAGGTGCCACTACTTGTGGTTACTTACCCCAAAATGCTGTTGT
GTGGCACTGAGAATTTGACTAAAGAAGGTGCCACTACTTGTGGTTACTTACCCCAAAATGCTGTTGTTAAAATTTATTGT											TAAAATTTATTGTCCAGCATGTCACAATTCAGAAGTAGGACCTGAGCATAGTCTTGCCGAATACCATAATGAATCTGGCT
CCAGCATGTCACAATTCAGAAGTAGGACCTGAGCATAGTCTTGCCGAATACCATAATGAATCTGGCTTGAAAACCATTCT											TGAAAACCATTCTTCGTAAGGGTGGTCGCACTATTGCCTTTGGAGGCTGTGTGTTCTCTTATGTTGGTTGCCATAACAAG
TCGTAAGGGTGGTCGCACTATTGCCTTTGGAGGCTGTGTGTTCTCTTATGTTGGTTGCCATAACAAGTGTGCCTATTGGG											TGTGCCTATTGGGTTCCACGTGCTAGCGCTAACATAGGTTGTAACCATACAGGTGTTGTTGGAGAAGGTTCCGAAGGTCT
TTCCACGTGCTAGCGCTAACATAGGTTGTAACCATACAGGTGTTGTTGGAGAAGGTTCCGAAGGTCTTAATGACAACCTT											TAATGACAACCTTCTTGAAATACTCCAAAAAGAGAAAGTCAACATCAATATTGTTGGTGACTTTAAACTTAATGAAGAGA
CTTGAAATACTCCAAAAAGAGAAAGTCAACATCAATATTGTTGGTGACTTTAAACTTAATGAAGAGATCGCCATTATTTT											TCGCCATTATTTTGGCATCTTTTTCTGCTTCCACAAGTGCTTTTGTGGAAACTGTGAAAGGTTTGGATTATAAAGCATTC
GGCATCTTTTTCTGCTTCCACAAGTGCTTTTGTGGAAACTGTGAAAGGTTTGGATTATAAAGCATTCAAACAAATTGTTG											AAACAAATTGTTGAATCCTGTGGTAATTTTAAAGTTACAAAAGGAAAAGCTAAAAAAGGTGCCTGGAATATTGGTGAACA
AATCCTGTGGTAATTTTAAAGTTACAAAAGGAAAAGCTAAAAAAGGTGCCTGGAATATTGGTGAACAGAAATCAATACTG											GAAATCAATACTGAGTCCTCTTTATGCATTTGCATCAGAGGCTGCTCGTGTTGTACGATCAATTTTCTCCCGCACTCTTG
AGTCCTCTTTATGCATTTGCATCAGAGGCTGCTCGTGTTGTACGATCAATTTTCTCCCGCACTCTTGAAACTGCTCAAAA											AAACTGCTCAAAATTCTGTGCGTGTTTTACAGAAGGCCGCTATAACAATACTAGATGGAATTTCACAGTATTCACTGAGA
TTCTGTGCGTGTTTTACAGAAGGCCGCTATAACAATACTAGATGGAATTTCACAGTATTCACTGAGACTCATTGATGCTA											CTCATTGATGCTATGATGTTCACATCTGATTTGGCTACTAACAATCTAGTTGTAATGGCCTACATTACAGGTGGTGTTGT
TGATGTTCACATCTGATTTGGCTACTAACAATCTAGTTGTAATGGCCTACATTACAGGTGGTGTTGTTCAGTTGACTTCG											TCAGTTGACTTCGCAGTGGCTAACTAACATCTTTGGCACTGTTTATGAAAAACTCAAACCCGTCCTTGATTGGCTTGAAG
CAGTGGCTAACTAACATCTTTGGCACTGTTTATGAAAAACTCAAACCCGTCCTTGATTGGCTTGAAGAGAAGTTTAAGGA											AGAAGTTTAAGGAAGGTGTAGAGTTTCTTAGAGACGGTTGGGAAATTGTTAAATTTATCTCAACCTGTGCTTGTGAAATT
AGGTGTAGAGTTTCTTAGAGACGGTTGGGAAATTGTTAAATTTATCTCAACCTGTGCTTGTGAAATTGTCGGTGGACAAA											GTCGGTGGACAAATTGTCACCTGTGCAAAGGAAATTAAGGAGAGTGTTCAGACATTCTTTAAGCTTGTAAATAAATTTTT
TTGTCACCTGTGCAAAGGAAATTAAGGAGAGTGTTCAGACATTCTTTAAGCTTGTAAATAAATTTTTGGCTTTGTGTGCT											GGCTTTGTGTGCTGACTCTATCATTATTGGTGGAGCTAAACTTAAAGCCTTGAATTTAGGTGAAACATTTGTCACGCACT
GACTCTATCATTATTGGTGGAGCTAAACTTAAAGCCTTGAATTTAGGTGAAACATTTGTCACGCACTCAAAGGGATTGTA											CAAAGGGATTGTACAGAAAGTGTGTTAAATCCAGAGAAGAAACTGGCCTACTCATGCCTCTAAAAGCCCCAAAAGAAATT
CAGAAAGTGTGTTAAATCCAGAGAAGAAACTGGCCTACTCATGCCTCTAAAAGCCCCAAAAGAAATTATCTTCTTAGAGG											ATCTTCTTAGAGGGAGAAACACTTCCCACAGAAGTGTTAACAGAGGAAGTTGTCTTGAAAACTGGTGATTTACAACCATT
GAGAAACACTTCCCACAGAAGTGTTAACAGAGGAAGTTGTCTTGAAAACTGGTGATTTACAACCATTAGAACAACCTACT											AGAACAACCTACTAGTGAAGCTGTTGAAGCTCCATTGGTTGGTACACCAGTTTGTATTAACGGGCTTATGTTGCTCGAAA
AGTGAAGCTGTTGAAGCTCCATTGGTTGGTACACCAGTTTGTATTAACGGGCTTATGTTGCTCGAAATCAAAGACACAGA											TCAAAGACACAGAAAAGTACTGTGCCCTTGCACCTAATATGATGGTAACAAACAATACCTTCACACTCAAAGGCGGTGCA
AAAGTACTGTGCCCTTGCACCTAATATGATGGTAACAAACAATACCTTCACACTCAAAGGCGGTGCACCAACAAAGGTTA											CCAACAAAGGTTACTTTTGGTGATGACACTGTGATAGAAGTGCAAGGTTACAAGAGTGTGAATATCACTTTTGAACTTGA
CTTTTGGTGATGACACTGTGATAGAAGTGCAAGGTTACAAGAGTGTGAATATCATTTTTGAACTTGATGAAAGGATTGAT											TGAAAGGATTGATAAAGTACTTAATGAGAGGTGCTCTGCCTATACAGTTGAACTCGGTACAGAAGTAAATGAGTTCGCCT
AAAGTACTTAATGAGAAGTGCTCTGCCTATACAGTTGAACTCGGTACAGAAGTAAATGAGTTCGCCTGTGTTGTGGCAGA											GTGTTGTGGCAGATGCTGTCATAAAAACTTTGCAACCAGTATCTGAATTACTTACACCACTGGGCATTGATTTAGATGAG
TGCTGTCATAAAAACTTTGCAACCAGTATCTGAATTACTTACACCACTGGGCATTGATTTAGATGAGTGGAGTATGGCTA											TGGAGTATGGCTACATACTACTTATTTGATGAGTCTGGTGAGTTTAAATTGGCTTCACATATGTATTGTTCTTTTTACCC
CATACTACTTATTTGATGAGTCTGGTGAGTTTAAATTGGCTTCACATATGTATTGTTCTTTTTACCCTCCAGATGAGGAT											TCCAGATGAGGATGAAGAAGAAGGTGATTGTGAAGAAGAAGAGTTTGAGCCATCAACTCAATATGAGTATGGTACTGAAG
GAAGAAGAAGGTGATTGTGAAGAAGAAGAGTTTGAGCCATCAACTCAATATGAGTATGGTACTGAAGATGATTACCAAGG											ATGATTACCAAGGTAAACCTTTGGAATTTGGTGCCACTTCTGCTGCTCTTCAACCTGAAGAAGAGCAAGAAGAAGATTGG
TAAACCTTTGGAATTTGGTGCCACTTCTGCTGCTCTTCAACCTGAAGAAGAGCAAGAAGAAGATTGGTTAGATGATGATA											TTAGATGATGATAGTCAACAAACTGTTGGTCAACAAGACGGCAGTGAGGACAATCAGACAACTACTATTCAAACAATTGT
GTCAACAAACTGTTGGTCAACAAGACGGCAGTGAGGACAATCAGACAACTACTATTCAAACAATTGTTGAGGTTCAACCT											TGAGGTTCAACCTCAATTAGAGATGGAACTTACACCAGTTGTTCAGACTATTGAAGTGAATAGTTTTAGTGGTTATTTAA
CAATTAGAGATGGAACTTACACCAGTTGTTCAGACTATTGAAGTGAATAGTTTTAGTGGTTATTTAAAACTTACTGACAA											AACTTACTGACAATGTATACATTAAAAATGCAGACATTGTGGAAGAAGCTAAAAAGGTAAAACCAACAGTGGTTGTTAAT
TGTATACATTAAAAATGCAGACATTGTGGAAGAAGCTAAAAAGGTAAAACCAACAGTGGTTGTTAATGCAGCCAATGTTT											GCAGCCAATGTTTACCTTAAACATGGAGGAGGTGTTGCAGGAGCCTTAAATAAGGCTACTAACAATGCCATGCAAGTTGA
ACCTTAAACATGGAGGAGGTGTTGCAGGAGCCTTAAATAAGGCTACTAACAATGCCATGCAAGTTGAATCTGATGATTAC											ATCTGATGATTACATAGCTACTAATGGACCACTTAAAGTGGGTGGTAGTTGTGTTTTAAGCGGACACAATCTTGCTAAAC
ATAGCTACTAATGGACCACTTAAAGTGGGTGGTAGTTGTGTTTTAAGCGGACACAATCTTGCTAAACACTGTCTTCATGT											ACTGTCTTCATGTTGTCGGCCCAAATGTTAACAAAGGTGAAGACATTCAACTTCTTAAGAGTGCTTATGAAAATTTTAAT
TGTCGGCCCAAATGTTAACAAAGGTGAAGACATTCAACTTCTTAAGAGTGCTTATGAAAATTTTAATCAGCACGAAGTTC											CAGCACGAAGTTCTACTTGCACCATTATTATCAGCTGGTATTTTTGGTGCTGACCCTATACATTCTTTAAGAGTTTGTGT
TACTTGCACCATTATTATCAGCTGGTATTTTTGGTGCTGACCCTATACATTCTTTAAGAGTTTGTGTAGATACTGTTCGC											AGATACTGTTCGCACAAATGTCTACTTAGCTGTCTTTGATAAAAATCTCTATGACAAACTTGTTTCAAGCTTTTTGGAAA
ACAAATGTCTACTTAGCTGTCTTTGATAAAAATCTCTATGACAAACTTGTTTCAAGCTTTTTGGAAATGAAGAGTGAAAA											TGAAGAGTGAAAAGCAAGTTGAACAAAAGATCGCTGAGATTCCTAAAGAGGAAGTTAAGCCATTTATAACTGAAAGTAAA
GCAAGTTGAACAAAAGATCGCTGAGATTCCTAAAGAGGAAGTTAAGCCATTTATAACTGAAAGTAAACCTTCAGTTGAAC											CCTTCAGTTGAACAGAGAAAACAAGATGATAAGAAAATCAAAGCTTGTGTTGAAGAAGTTACAACAACTCTGGAAGAAAC
AGAGAAAACAAGATGATAAGAAAATCAAAGCTTGTGTTGAAGAAGTTACAACAACTCTGGAAGAAACTAAGTTCCTCACA											TAAGTTCCTCACAGAAAACTTGTTACTTTATATTGACATTAATGGCAATCTTCATCCAGATTCTGCCACTCTTGTTAGTG
GAAAACTTGTTACTTTATATTGACATTAATGGCAATCTTCATCCAGATTCTGCCACTCTTGTTAGTGACATTGACATCAC											ACATTGACATCACTTTCTTAAAGAAAGATGCTCCATATATAGTGGGTGATGTTGTTCAAGAGGGTGTTTTAACTGCTGTG
TTTCTTAAAGAAAGATGCTCCATATATAGTGGGTGATGTTGTTCAAGAGGGTGTTTTAACTGCTGTGGTTATACCTACTA											GTTATACCTACTAAAAAGGCTGGTGGCACTACTGAAATGCTAGCGAAAGCTTTGAGAAAAGTGCCAACAGACAATTATAT
AAAAGGCTAGTGGCACTACTGAAATGCTAGCGAAAGCTTTGAGAAAAGTGCCAACAGACAATTATATAACCACTTACCCG											AACCACTTACCCGGGTCAGGGTTTAAATGGTTACACTGTAGAGGAGGCAAAGACAGTGCTTAAAAAGTGTAAAAGTGCCT
GGTCAGGGTTTAAATGGTTACACTGTAGAGGAGGCAAAGACAGTGCTTAAAAAGTGTAAAAGTGCTTTTTACATTCTACC											TTTACATTCTACCATCTATTATCTCTAATGAGAAGCAAGAAATTCTTGGAACTGTTTCTTNGAATTTGCGAGAAATGCTT
ATCTATTATCTCTAATGAGAAGCAAGAAATTCTTGGAACTGTTTCTTGGAATTTGCGAGAAATGCTTGCACATGCAGAAG											GCACATGCAGAAGAAACACGCAAATTAATGCCTGTCTGTGTGGAAACTAAAGCCATAGTTTCAACTATACAGCGTAAATA
AAACACGCAAATTAATGCCTGTCTGTGTGGAAACTAAAGCCATAGTTTCAACTATACAGCGTAAATATAAGGGTATTAAA											TAAGGGTATTAAAATACAAGAGGGTGTGGTTGATTATGGTGCTAGATTTTACTTTTACACCAGTAAAACAACTGTAGCGT
ATACAAGAGGGTGTGGTTGATTATGGTGCTAGATTTTACTTTTACACCAGTAAAACAACTGTAGCGTCACTTATCAACAC											CACTTATCAACACACTTAACGATCTAAATGAAACTCTTGTTACAATGCCACTTGGCTATGTAACACATGGCTTAAATTTG
ACTTAACGATCTAAATGAAACTCTTGTTACAATGCCACTTGGCTATGTAACACATGGCTTAAATTTGGAAGAAGCTGCTC											GAAGAAGCTGCTCGGTATATGAGATCTCTCAAAGTGCCAGCTACAGTTTCTGTTTCTTCACCTGATGCTGTTACAGCGTA
GGTATATGAGATCTCTCAAAGTGCCAGCTACAGTTTCTGTTTCTTCACCTGATGCTGTTACAGCGTATAATGGTTATCTT											TAATGGTTATCTTACTTCTTCTTCTAAAACACCTGAAGAACATTTTATTGAAACCATCTCACTTGCTGGTTCCTATAAAG
ACTTCTTCTTCTAAAACACCTGAAGAACATTTTATTGAAACCATCTCACTTGCTGGTTCCTATAAAGATTGGTCCTATTC											ATTGGTCCTATTCTGGACAATCTACACAACTAGGTATAGAATTTCTTAAGAGAGGTGATAAAAGTGTATATTACACTAGT
TGGACAATCTACACAACTAGGTATAGAATTTCTTAAGAGAGGTGATAAAAGTGTATATTACACTAGTAATCCTACCACAT											AATCCTACCACATTCCACCTAGATGGTGAAGTTATCACCTTTGACAATCTTAAGACACTTCTTTCTTTGAGAGAAGTGAG
TCCACCTAGATGGTGAAGTTATCACCTTTGACAATCTTAAGACACTTCTTTCTTTGAGAGAAGTGAGGACTATTAAGGTG											GACTATTAAGGTGTTTACAACAGTAGACAACATTAACCTCCACACGCAAGTTGTGGACATGTCAATGACATATGGACAAC
TTTACAACAGTAGACAACATTAACCTCCACACGCAAGTTGTGGACATGTCAATGACATATGGACAACAGTTTGGTCCAAC											AGTTTGGTCCAACTTATTTGGATGGAGCTGATGTTACTAAAATAAAACCTCATAATTCACATGAAGGTAAAACATTTTAT
TTATTTGGATGGAGCTGATGTTACTAAAATAAAACCTCATAATTCACATGAAGGTAAAACATTTTATGTTTTACCTAATG											GTTTTACCTAATGATGACACTCTACGTGTTGAGGCTTTTGAGTACTACCACACAACTGATCCTAGTTTTCTGGGTAGGTA
ATGACACTCTACGTGTTGAGGCTTTTGAGTACTACCACACAACTGATCCTAGTTTTCTGGGTAGGTACATGTCAGCATTA											CATGTCAGCATTAAATCACACTAAAAAGTGGAAATACCCACAAGTTAATGGTTTAACTTCTATTAAATGGGCAGATAACA
AATCACACTAAAAAGTGGAAATACCCACAAGTTAATGGTTTAACTTCTATTAAATGGGCAGATAACAACTGTTATCTTGC											ACTGTTATCTTGCCACTGCATTGTTAACACTCCAACAAATAGAGTTGAAGTTTAATCCACCTGCTCTACAAGATGCTTAT
CACTGCATTGTTAACACTCCAACAAATAGAGTTGAAGTTTAATCCACCTGCTCTACAAGATGCTTATTACAGAGCAAGGG											TACAGAGCAAGGGCTGGTGAAGCGGCTAACTTTTGTGCACTTATCTTAGCCTACTGTAATAAGACAGTAGGTGAGTTAGG
CTGGTGAAGCTGCTAACTTTTGTGCACTTATCTTAGCCTACTGTAATAAGACAGTAGGTGAGTTAGGTGATGTTAGAGAA											TGATGTTAGAGAAACAATGAGTTACTTGTTTCAACATGCCAATTTAGATTCTTGCAAAAGAGTCTTGAACGTGGTGTGTA
ACAATGAGTTACTTGTTTCAACATGCCAATTTAGATTCTTGCAAAAGAGTCTTGAACGTGGTGTGTAAAACTTGTGGACA											AAACTTGTGGACAACAGCAGACAACCCTTAAGGGTGTAGAAGCTGTTATGTACATGGGCACACTTTCTTATGAACAATTT
ACAGCAGACAACCCTTAAGGGTGTAGAAGCTGTTATGTACATGGGCACACTTTCTTATGAACAATTTAAGAAAGGTGTTC											AAGAAAGGTGTTCAGATACCTTGTACGTGTGGTAAACAAGCTACAAAATATCTAGTACAACAGGAGTCACCTTTTGTTAT
AGATACCTTGTACGTGTGGTAAACAAGCTACAAAATATCTAGTACAACAGGAGTCACCTTTTGTTATGATGTCAGCACCA											GATGTCAGCACCACCTGCTCAGTATGAACTTAAGCATGGTACATTTACTTGTGCTAGTGAGTACACTGGTAATTACCAGT
CCTGCTCAGTATGAACTTAAGCATGGTACATTTACTTGTGCTAGTGAGTACACTGGTAATTACCAGTGTGGTCACTATAA											GTGGTCACTATAAACATATAACTTCTAAAGAAACTTTGTATTGCATAGACGGTGCTTTACTTACAAAGTCCTCAGAATAC
ACATATAACTTCTAAAGAAACTTTGTATTGCATAGACGGTGCTTTACTTACAAAGTCCTCAGAATACAAAGGTCCTATTA											AAAGGTCCTATTACGGATGTTTTCTACAAAGAAAACAGTTACACAACAACCATAAAACCAGTTACTTATAAATTGGATGG
CGGATGTTTTCTACAAAGAAAACAGTTACACAACAACCATAAAACCAGTTACTTATAAATTGGATGGTGTTGTTTGTACA											TGTTGTTTGTACAGAAATTGACCCTAAGTTGGACAATTATTATAAGAAAGACAATTCTTATTTCACAGAGCAACCAATTG
GAAATTGACCCTAAGTTGGACAATTATTATAAGAAAGACAATTCTTATTTCACAGAGCAACCAATTGATCTTGTACCAAA											ATCTTGTACCAAACCAACCATATCCAAACGCAAGCTTCGATAATTTTAAGTTTGTATGTGATAATATCAAATTTGCTGAT
CCAACCATATCCAAACGCAAGCTTCGATAATTTTAAGTTTGTATGTGATAATATCAAATTTGCTGATGATTTAAACCAGT											GATTTAAACCAGTTAACTGGTTATAAGAAACCTGCTTCAAGAGAGCTTAAAGTTACATTTTTCCCTGACTTAAATGGTGA
TAACTGGTTATAAGAAACCTGCTTCAAGAGAGCTTAAAGTTACATTTTTCCCTGACTTAAATGGTGATGTGGTGGCTATT											TGTGGTGGCTATTGATTATAAACACTACACACCCTCTTTTAAGAAAGGAGCTAAATTGTTACATAAACCTATTGTTTGGC
GATTATAAACACTACACACCCTCTTTTAAGAAAGGAGCTAAATTGTTACATAAACCTATTGTTTGGCATGTTAACAATGC											ATGTTAACAATGCAACTAATAAAGCCACGTATAAACCAAATACCTGGTGTATACGTTGTCTTTGGAGCACAAAACCAGTT
AACTAATAAAGCCACGTATAAACCAAATACCTGGTGTATACGTTGTCTTTGGAGCACAAAACCAGTTGAAACATCAAATT											GAAACATCAAATTCGTTTGATGTACTGAAGTCAGAGGACGCGCAGGGAATGGATAATCTTGCCTGCGAAGATCTAAAACC
CGTTTGATGTACTGAAGTCAGAGGACGCGCAGGGAATGGATAATCTTGCCTGCGAAGATCTAAAACCAGTCTCTGAAGAA											AGTCTCTGAAGAAGTAGTGGAAAATCCTACCATACAGAAAGACGTTCTTGAGTGTAATGTGAAAACTACCGAAGTTGTAG
GTAGTGGAAAATCCTACCATACAGAAAGACGTTCTTGAGTGTAATGTGAAAACTACCGAAGTTGTAGGAGACATTATACT											GAGACATTATACTTAAACCAGCAAATAATANNNTAAAAATTACAGAAGAGGTTGGCCACACAGATCTAATGGCTGCTTAT
TAAACCAGCAAATAATAGTTTAAAAATTACAGAAGAGGTTGGCCACACAGATCTAATGGCTGCTTATGTAGACAATTCTA											GTAGACAATTCTAGTCTTACTATTAAGAAACCTAATGAATTATCTAGAGTATTAGGTTTGAAAACCCTTGCTACTCATGG
GTCTTACTATTAAGAAACCTAATGAATTATCTAGAGTATTAGGTTTGAAAACCCTTGCTACTCATGGTTTAGCTGCTGTT											TTTAGCTGCTGTTAATAGTGTCCCTTGGGATACTATAGCTAATTATGCTAAGCCTTTTCTTAACAAAGTTGTTAGTACAA
AATAGTGTCCCTTGGGATACTATAGCTAATTATGCTAAGCCTTTTCTTAACAAAGTTGTTAGTACAACTACTAACATAGT											CTACTAACATAGTTACACGGTGTTTAAACCGTGTTTGTACTAATTATATGCCTTATTTCTTTACTTTATTGCTACAATTG
TACACGGTGTTTAAACCGTGTTTGTACTAATTATATGCCTTATTTCTTTACTTTATTGCTACAATTGTGTACTTTTACTA											TGTACTTTTACTAGAAGTACAAATTCTAGAATTAAAGCATCTATGCCGACTACTATAGCAAAGAATACTGTTAAGAGTGT
GAAGTACAAATTCTAGAATTAAAGCATCTATGCCGACTACTATAGCAAAGAATACTGTTAAGAGTGTCGGTAAATTTTGT											CGGTAAATTTTGTCTAGAGGCTTCATTTAATTATTTGAAGTCACCTAATTTTTCTAAACTGATAAATATTATAATTTGGT
CTAGAGGCTTCATTTAATTATTTGAAGTCACCTAATTTTTCTAAACTGATAAATATTATAATTTGGTTTTTACTATTAAG											TTTTACTATTAAGTGTTTGCCTAGGTTCTTTAATCTACTCAACCGCTGCTTTAGGTGTTTTAATGTCTAATTTAGGCATG
TGTTTGCCTAGGTTCTTTAATCTACTCAACCGCTGCTTTAGGTGTTTTAATGTCTAATTTAGGCATGCCTTCTTACTGTA											CCTTCTTACTGTACTGGTTACAGAGAAGGCTATTTGAACTCTACTAATGTCACTATTGCAACCTACTGTACTGGTTCTAT
CTGGTTACAGAGAAGGCTATTTGAACTCTACTAATGTCACTATTGCAACCTACTGTACTGGTTCTATACCTTGTAGTGTT											ACCTTGTAGTGTTTGTCTTAGTGGTTTAGATTCTTTAGACACCTATCCTTCTTTAGAAACTATACAAATTACCATTTCAT
TGTCTTAGTGGTTTAGATTCTTTAGACACCTATCCTTCTTTAGAAACTATACAAATTACTATTTCATCTTTTAAATGGGA											CTTTTAAATGGGATTTAACTGCTTTTGGCTTAGTTGCAGAGTGGTTTTTGGCATATATTCTTTTCACTAGGTTTTTCTAT
TTTAACTGCTTTTGGCTTAGTTGCAGAGTGGTTTTTGGCATATATTCTTTTCACTAGGTTTTTCTATGTACTTGGATTGG											GTACTTGGATTGGCTGCAATCATGCAATTGTTTTTCAGCTATTTTGCAGTACATTTTATTAGTAATTCTTGGCTTATGTG
CTGCAATCATGCAATTGTTTTTCAGCTATTTTGCAGTACATTTTATTAGTAATTCTTGGCTTATGTGGTTAATAATTAAT											GTTAATAATTAATCTTGTACAAATGGCCCCGATTTCAGCTATGGTTAGAATGTACATCTTCTTTGCATCATTTTATTATG
CTTGTACAAATGGCCCCGATTTCAGCTATGGTTAGAATGTACATCTTCTTTGCATCATTTTATTATGTATGGAAAAGTTA											TATGGAAAAGTTATGTGCATGTTGTAGACGGTTGTAATTCATCAACTTGTATGATGTGTTACAAACGTAATAGAGCAACA
TGTGCATGTTGTAGACGGTTGTAATTCATCAACTTGTATGATGTGTTACAAACGTAATAGAGCAACAAGAGTCGAATGTA											AGAGTCGAATGTACAACTATTGTTAATGGTGTTAGAAGGTCCTTTTATGTCTATGCTAATGGAGGTAAAGGCTTTTGCAA
CAACTATTGTTAATGGTGTTAGAAGGTCCTTTTATGTCTATGCTAATGGAGGTAAAGGCTTTTGCAAACTACACAATTGG											ACTACACAATTGGAATTGTGTTAATTGTGATACATTCTGTGCTGGTAGTACATTTATTAGTGATGAAGTTGCGAGAGACT
AATTGTGTTAATTGTGATACATTCTGTGCTGGTAGTACATTTATTAGTGATGAAGTTGCGAGAGACTTGTCACTACAGTT											TGTCACTACAGTTTAAAAGACCAATAAATCCTACTGACCAGTCTTCTTACATCGTTGATAGTGTTACAGTGAAGAATGGT
TAAAAGACCAATAAATCCTACTGACCAGTCTTCTTACATCGTTGATAGTGTTACAGTGAAGAATGGTTCCATCCATCTTT											TCCATCCATCTTTACTTTGATAAAGCTGGTCAAAAGACTTATGAAAGACATTCTCTCTCTCATTTTGTTAACTTAGACAA
ACTTTGATAAAGCTGGTCAAAAGACTTATGAAAGACATTCTCTCTCTCATTTTGTTAACTTAGACAACCTGAGAGCTAAT											CCTGAGAGCTAATAACACTAAAGGTTCATTGCCTATTAATGTTATAGTTTTTGATGGTAAATCAAAATGTGAAGAATCAT
AACACTAAAGGTTCATTGCCTATTAATGTTATAGTTTTTGATGGTAAATCAAAATGTGAAGAATCATCTGCAAAATCAGC											CTGCAAAATCAGCGTCTGTTTACTACAGTCAGCTTATGTGTCAACCTATACTGTTACTAGATCAGGCATTAGTGTCTGAT
GTCTGTTTACTACAGTCAGCTTATGTGTCAACCTATACTGTTACTAGATCAGGCATTAGTGTCTGATGTTGGTGATAGTG											GTTGGTGATAGTGCGGAAGTTGCAGTTAAAATGTTTGATGCTTACGTTAATACGTTTTCATCAACTTTTAACGTACCAAT
CGGAAGTTGCAGTTAAAATGTTTGATGCTTACGTTAATACGTTTTCATCAACTTTTAACGTACCAATGGAAAAACTCAAA											GGAAAAACTCAAAACACTAGTTGCAACTGCAGAAGCTGAACTTGCAAAGAATGTGTCCTTAGACAATGTCTTATCTACTT
ACACTAGTTGCAACTGCAGAAGCTGAACTTGCAAAGAATGTGTCCTTAGACAATGTCTTATCTACTTTTATTTCAGCAGC											TTATTTCAGCAGCTCGGCAAGGGTTTGTTGATTCAGATGTAGAAACTAAAGATGTTGTTGAATGTCTTAAATTGTCACAT
TCGGCAAGGGTTTGTTGATTCAGATGTAGAAACTAAAGATGTTGTTGAATGTCTTAAATTGTCACATCAATCTGACATAG											CAATCTGACATAGAAGTTACTGGCGATAGTTGTAATAACTATATGCTCACCTATAACAAAGTTGAAAACATGACACCCCG
AAGTTACTGGCGATAGTTGTAATAACTATATGCTCACCTATAACAAAGTTGAAAACATGACACCCCGTGACCTTGGTGCT											TGACCTTGGTGCTTGTATTGACTGTAGTGCGCGTCATATTAATGCGCAGGTAGCAAAAAGTCACAACATTACTTTGATAT
TGTATTGACTGTAGTGCGCGTCATATTAATGCGCAGGTAGCAAAAAGTCACAACATTGCTTTGATATGGAACGTTAAAGA											GGAACGTTAAAGATTTCATGTCATTGTCTGAACAACTACGAAAACAAATACGTAGTGCTGCTAAAAAGAATAACTTACCT
TTTCATGTCATTGTCTGAACAACTACGAAAACAAATACGTAGTGCTGCTAAAAAGAATAACTTATCTTTTAAGTTGACAT											TTTAAGTTGACATGTGCAACTACTAGACAAGTTGTTAATGTTGTAACAACAAAGATAGCACTTAAGGGTGGTAAAATTGT
GTGCAACTACTAGACAAGTTGTTAATGTTGTAACAACAAAGATAGCACTTAAGGGTGGTAAAATTGTTAATAATTGGTTG											TAATAATTGGTTGAAGCAGTTAATTAAAGTTACACTTGTGTTCCTTTTTGTTGCTGCTATTTTCTATTTAATAACACCTG
AAGCAGTTAATTAAAGTTACACTTGTGTTCCTTTTTGTTGCTGCTATTTTCTATTTAATAACACCTGTTCATGTCATGTC											TTCATGTCATGTCTAAACATACTGACTTTTCAAGTGAAATCATAGGATACAAGGCTATTGATGGTGGTGTCACTCGTGAC
TAAACATACTGACTTTTCAAGTGAAATCATAGGATACAAGGCTATTGATGGTGGTGTCACTCGTGACATAGCATCTACAG											ATAGCATCTACAGATACTTGTTTTGCTAACAAACATGCTGATTTTGACACATGGTTTAGCCAGCGTGGTGGTAGTTATAC
ATACTTGTTTTGCTAACAAACATGCTGATTTTGACACATGGTTTAGCCAGCGTGGTGGTAGTTATACTAATGACAAAGCT											TAATGACAAAGCTTGCCCATTGATTGCTGCAGTCATAACAAGAGAAGTGGGTTTTGTCGTGCCTGGTTTGCCTGGCACGA
TGCCCATTGATTGCTGCAGTCATAACAAGAGAAGTGGGTTTTGTCGTGCCTGGTTTGCCTGGCACGATATTACGCACAAC											TATTACGCACAACTAATGGTGACTTTTTGCATTTCTTACCTAGAGTTTTTAGTGCAGTTGGTAACATCTGTTACACACCA
TAATGGTGACTTTTTGCATTTCTTACCTAGAGTTTTTAGTGCAGTTGGTAACATCTGTTACACACCATCAAAACTTATAG											TCAAAACTTATAGAGTACACTGACTTTGCAACATCAGCTTGTGTTTTGGCTGCTGAATGTACAATTTTTAAAGATGCTTC
AGTACACTGACTTTGCAACATCAGCTTGTGTTTTGGCTGCTGAATGTACAATTTTTAAAGATGCTTCTGGTAAGCCAGTA											TGGTAAGCCAGTACCATATTGTTATGATACCAATGTACTAGAAGGTTCTGTTGCTTATGAAAGTTTACGCCCTGACACAC
CCATATTGTTATGATACCAATGTACTAGAAGGTTCTGTTGCTTATGAAAGTTTACGCCCTGACACACGTTATGTGCTCAT											GTTATGTGCTCATGGATGGCTCTATTATTCAATTTCCTAACACCTACCTTGAAGGTTCTGTTAGAGTGGTAACAACTTTT
GGATGGCTCTATTATTCAATTTCCTAACACCTACCTTGAAGGTTCTGTTAGAGTGGTAACAACTTTTGATTCTGAGTACT											GATTCTGAGTACTGTAGGCACGGCACTTGTGAAAGATCAGAAGCTGGTGTTTGTGTATCTACTAGTGGTAGATGGGTACT
GTAGGCACGGCACTTGTGAAAGATCAGAAGCTGGTGTTTGTGTATCTACTAGTGGTAGATGGGTACTTAACAATGATTAT											TAACAATGATTATTACAGATCTTTACCAGGAGTTTTCTGTGGTGTAGATGCTGTAAATTTACTTACTAATATGTTTACAC
TACAGATCTTTACCAGGAGTTTTCTGTGGTGTAGATGCTGTAAATTTATTTACTAATATGTTTACACCACTAATTCAACC											CACTAATTCAACCTATTGGTGCTTTGGACATATCAGCATCTATAGTAGCTGGTGGTATTGTAGCTATCGTAGTAACATGC
TATTGGTGCTTTGGACATATCAGCATCTATAGTAGCTGGTGGTATTGTGGCTATCGTAGTAACATGCCTTGCCTACTATT											CTTGCCTACTATTTTATGAGGTTTAGAAGAGCTTTTGGTGAATACAGTCATGTAGTTGCCTTTAATACTTTACTATTCCT
TTATGAGGTTTAGAAGAGCTTTTGGTGAATACAGTCATGTAGTTGCCTTTAATACTTTACTATTCCTTATGTCATTCATT											TATGTCATTCACTGTACTCTGTTTAACACCAGTTTACTCATTCTTACCTGGTGTTTATTCTGTTATTTACTTGTACTTGA
GTACTCTGTTTAACACCAGTTTACTCATTCTTACCTGGTGTTTATTCTGTTATTTACTTGTACTTGACATTTTATCTTAC											CATTTTATCTTACTAATGATGTTTCTTTTTTAGCACATATTCAGTGGATGGTTATGTTCACACCTTTAGTACCTTTCTGG
TAATGATGTTTCTTTTTTAGCACATATTCAGTGGATGGTTATGTTCACACCTTTAGTACCTTTCTGGATAACAATTGCTT											ATAACAATTGCTTATATCATTTGTATTTCCACAAAGCATTTCTATTGGTTCTTTAGTAATTACCTAAAGAGACGTGTAGT
ATATCATTTGTATTTCCACAAAGCATTTCTATTGGTTCTTTAGTAATTACCTAAAGAGACGTGTAGTCTTTAATGGTGTT											CTTTAATGGTGTTTCCTTTAGTACTTTTGAAGAAGCTGCGCTGTGCACCTTTTTGTTAAATAAAGAAATGTATCTAAAGT
TCCTTTAGTACTTTTGAAGAAGCTGCGCTGTGCACCTTTTTGTTAAATAAAGAAATGTATCTAAAGTTGCGTAGTGATGT											TGCGTAGTGATGTGCTATTACCTCTTACGCAATATAATAGATACTTAGCTCTTTATAATAAGTACAAGTATTTTAGTGGA
GCTATTACCTCTTACGCAATATAATAGATACTTAGCTCTTTATAATAAGTACAAGTATTTTAGTGGAGCAATGGATACAA											GCAATGGATACAACTAGCTACAGAGAAGCTGCTTGTTGTCATCTCGCAAAGGCTCTCAATGACTTCAGTAACTCAGGTTC
CTAGCTACAGAGAAGCTGCTTGTTGTCATCTCGCAAAGGCTCTCAATGACTTCAGTAACTCAGGTTCTGATGTTCTTTAC											TGATGTTCTTTACCAACCACCACAAATCTCTATCACCTCAGCTGTTTTGCAGAGTGGTTTTAGAAAAATGGCATTCCCAT
CAACCACCACAAATCTCTATCACCTCAGCTGTTTTGCAGAGTGGTTTTAGAAAAATGGCATTCCCATCTGGTAAAGTTGA											CTGGTAAAGTTGAGGGTTGTATGGTACAAGTAACTTGTGGTACAACTACACTTAACGGTCTTTGGCTTGATGACGTAGTT
GGGTTGTATGGTACAAGTAACTTGTGGTACAACTACACTTAACGGTCTTTGGCTTGATGACGTAGTTTACTGTCCAAGAC											TACTGTCCAAGACATGTGATCTGCACCTCTGAAGACATGCTTAACCCTAATTATGAAGATTTACTCATTCGTAAGTCTAA
ATGTGATCTGCACCTCTGAAGATATGCTTAACCCTAATTATGAAGATTTACTCATTCGTAAGTCTAATCATAATTTCTTG											TCATAATTTCTTGGTACAGGCTGGTAATGTTCAACTCAGGGTTATTGGACATTCTATGCAAAATTGTGTACTTAAGCTTA
GTACAGGCTGGTAATGTTCAACTCAGGGTTATTGGACATTCTATGCAAAATTGTGTACTTAAGCTTAAGGTTGATACAGC											AGGTTGATACAGCCAATCCTAAGACACCTAAGTATAAGTTTGTTCGCATTCAACCAGGACAGACTTTTTCAGTGTTAGCT
CAATCCTAAGACACCTAAGTATAAGTTTGTTCGCATTCAACCAGGACAGACTTTTTCAGTGTTAGCTTGTTACAATGGTT											TGTTACAATGGTTCACCATCTGGTGTTTACCAATGTGCTATGAGGCACAATTTCACTATTAAGGGTTCATTCCTTAATGG
CACCATCTGGTGTTTACCAATGTGCTATGAGACACAATTTCACTATTAAGGGTTCATTCCTTAATGGTTCATGTGGTAGT											TTCATGTGGTAGTGTTGGTTTTAACATAGATTATGACTGTGTCTCTTTTTGTTACATGCACCATATGGAATTACCAACTG
GTTGGTTTTAACATAGATTATGACTGTGTCTCTTTTTGTTACATGCACCATATGGAATTACCAACTGGAGTTCATGCTGG											GAGTTCATGCTGGCACAGACTTAGAAGGTAACTTTTATGGACCTTTTGTTGACAGGCAAACAGCACAAGCAGCTGGTACG
CACAGACTTAGAAGGTAACTTTTATGGACCTTTTGTTGACAGGCAAACAGCACAAGCAGCTGGTACGGACACAACTATTA											GACACAACTATTACAGTTAATGTTTTAGCTTGGTTGTACGCTGCTGTTATAAATGGAGACAGGTGGTTTCTCAATCGATT
CAGTTAATGTTTTAGCTTGGTTGTACGCTGCTGTTATAAATGGAGACAGGTGGTTTCTCAATCGATTTACCACAACTCTT											TACCACAACTCTTAATGACTTTAACCTTGTGGCTATGAAGTACAATTATGAACCTCTAACACAAGACCATGTTGACATAC
AATGACTTTAACCTTGTGGCTATGAAGTACAATTATGAACCTCTAACACAAGACCATGTTGACATACTAGGACCTCTTTC											TAGGACCTCTTTCTGCTCAAACTGGAATTGCCGTTTTAGATATGTGTGCTTCATTAAAAGAATTACTGCAAAATGGTATG
TGCTCAAACTGGAATTGCCGTTTTAGATATGTGTGCTTCATTAAAAGAATTACTGCAAAATGGTATGAATGGACGTACCA											AATGGACGTACCATATTGGGTAGTGCTTTATTAGAAGATGAATTTACACCTTTTGATGTTGTTAGACAATGCTCAGGTGT
TATTGGGTAGTGCTTTATTAGAAGATGAATTTACACCTTTTGATGTTGTTAGACAATGCTCAGGTGTTACTTTCCAAAGT											TACTTTCCAAAGTGCAGTGAAAAGAACAATCAAGGGTACACACCACTGGTTGTTACTCACAATTTTGACTTCACTTTTAG
GCAGTGAAAAGAACAATCAAGGGTACACACCACTGGTTGTTACTCACAATTTTGACTTCACTTTTAGTTTTAGTCCAGAG											TTTTAGTCCAGAGTACTCAATGGTCTTTGTTCTTTTTTTTGTATGAAAATGCCTTTTTACCTTTTGCTATGGGTATTATT
TACTCAATGGTCTTTGTTCTTTTTTTTGTATGAAAATGCCTTTTTACCTTTTGCTATGGGTATTATTGCTATGTCTGCTT											GCTATGTCTGCTTTTGCAATGATGTTTGTCAAACATAAGCATGCATTTCTCTGTTTGTTTTTGTTACCTTCTCTTGCCAC
TTGCAATGATGTTTGTCAAACATAAGCATGCATTTCTCTGTTTGTTTTTGTTACCTTCTCTTGCCACTGTAGCTTATTTT											TGTAGCTTATTTTAATATGGTCTATATGCCTGCTAGTTGGGTGATGCGTATTATGACATGGTTGGATATGGTTGATACTA
AATATGGTCTATATGCCTGCTAGTTGGGTGATGCGTATTATGACATGGTTGGATATGGTTGATACTAGTTTGAAGCTAAA											GTNNNNNNNNNTTTAAGCTAAAAGACTGTGTTATGTATGCATCAGCTGTAGTGTTACTAATCCTTATGACAGCAAGAACT
AGACTGTGTTATGTATGCATCAGCTGTAGTGTTACTAATCCTTATGACAGCAAGAACTGTGTATGATGATGGTGCTAGGA											GTGTATGATGATGGTGCTAGGAGAGTGTGGACACTTATGAATGTCTTGACACTCGTTTATAAAGTTTATTATGGTAATGC
GAGTGTGGACACTTATGAATGTCTTGACACTCGTTTATAAAGTTTATTATGGTAATGCTTTAGATCAAGCCATTTCCATG											TTTAGATCAAGCCATTTCCATGTGGGCTCTTATAATCTCTGTTACTTCTAACTACTCAGGTGTAGTTACAACTGTCATGT
TGGGCTCTTATAATCTCTGTTACTTCTAACTACTCAGGTGTAGTTACAACTGTCATGTTTTTGGCCAGAGGTATTGTTTT											TTTTGGCCAGAGGTGTTGTTTTTATGTGTGTTGAGTATTGCCCTATTTTCTTCATAACTGGTAATACACTTCAGTGTATA
TATGTGTGTTGAGTATTGCCCTATTTTCTTCATAACTGGTAATACACTTCAGTGTATAATGCTAGTTTATTGTTTCTTAG											ATGCTAGTTTATTGTTTCTTAGGCTATTTTTGTACTTGTTACTTTGGCCTCTTTTGTTTACTCAACCGCTACTTTAGACT
GCTATTTTTGTACTTGTTACTTTGGCCTCTTTTGTTTACTCAACCGCTACTTTAGACTGACTCTTGGTGTTTATGATTAC											GACTCTTGGTGTTTATGATTACTTAGTTTCTACACAGGAGTTTAGATATATGAATTCACAGGGACTACTCCCACCCAAGA
TTAGTTTCTACACAGGAGTTTAGATATATGAATTCACAGGGACTACTCCCACCCAAGAATAGCATAGATGCCTTCAAACT											ATAGCATAGATGCCTTCAAACTCAACATTAAATTGTTGGGTGTTGGTGGCAAACCTTGTATCAAAGTAGCCACTGTACAG
CAACATTAAATTGTTGGGTGTTGGTGGCAAACCTTGTATCAAAGTAGCCACTGTACAGTCTAAAATGTCAGATGTAAAGT											TCTAAAATGTCAGATGTAAAGTGCACATCAGTAGTCTTACTCTCAGTTTTGCAACAACTCAGAGTAGAATCATCATCTAA
GCACATCAGTAGTCTTACTCTCAGTTTTGCAACAACTCAGAGTAGAATCATCATCTAAATTGTGGGCTCAATGTGTCCAG											ATTGTGGGCTCAATGTGTCCAGTTACACAATGACATTCTCTTAGCTAAAGATACTACTGAAGCCTTTGAAAAAATGGTTT
TTACACAATGACATTCTCTTAGCTAAAGATACTACTGAAGCCTTTGAAAAAATGGTTTCACTACTTTCTGTTTTGCTTTC											CACTACTTTCTGTTTTGCTTTCCATGCAGGGTGCTGTAGACATAAACAAGCTTTGTGAAGAAATGCTGGACAACAGGGCA
CATGCAGGGTGCTGTAGACATAAACAAGCTTTGTGAAGAAATGCTGGACAACAGGGCAACCTTACAAGCTATAGCCTCAG											ACCTTACAAGCTATAGCCTCAGAGTTTAGTTCCCTTCCATCATATGCAGCTTTTGCTACTGCTCAAGAAGCTTATGAGCA
AGTTTAGTTCCCTTCCATCATATGCAGCTTTTGCTACTGCTCAAGAAGCTTATGAGCAGGCTGTTGCTAATGGTGATTCT											GGCTGTTGCTAATGGTGATTCTGAAGTTGTTCTTAAAAAGTTGAAGAAGTCTTTGAATGTGGCTAAATCTGAATTTGACC
GAAGTTGTTCTTAAAAAGTTGAAGAAGTCTTTGAATGTGGCTAAATCTGAATTTGACCGTGATGCAGCCATGCAACGTAA											GTGATGCAGCCATGCAACGTAAGTTGGAAAAGATGGCTGATCAAGCTATGACCCAAATGTATAAACAGGCTAGATCTGAG
GTTGGAAAAGATGGCTGATCAAGCTATGACCCAAATGTATAAACAGGCTAGATCTGAGGACAAGAGGGCAAAAGTTACTA											GACAAGAGGGCAAAAGTTACTAGTGCTATGCAGACAATGCTTTTCACTATGCTTAGAAAGTTGGATAATGATGCACTCAA
GTGCTATGCAGACAATGCTTTTCACTATGCTTAGAAAGTTGGATAATGATGCACTCAACAACATTATCAACAATGCAAGA											CAACATTATCAACAATGCAAGAGATGGTTGTGTTCCCTTGAACATAATACCTCTTACAACAGCAGCCAAACTAATGGTTG
GATGGTTGTGTTCCCTTGAACATAATACCTCTTACAACAGCAGCCAAACTAATGGTTGTCATACCAGACTATAACACATA											TCATACCAGACTATAACACATATAAAAATACGTGTGATGGTACAACATTTACTTATGCATCAGCATTGTGGGAAATCCAA
TAAAAATACGTGTGATGGTACAACATTTACTTATGCATCAGCATTGTGGGAAATCCAACAGGTTGTAGATGCAGATAGTA											CAGGTTGTAGATGCAGATAGTAAAATTGTTCAACTTAGTGAAATTAGTATGGACAATTCACCTAATTTAGCATGGCCTCT
AAATTGTTCAACTTAGTGAAATTAGTATGGACAATTCACCTAATTTAGCATGGCCTCTTATTGTAACAGCTTTAAGGGCC											TATTGTAACAGCTTTAAGGGCCAATTCTGCTGTCAAATTACAGAATAATGAGCTTAGTCCTGTTGCACTACGACAGATGT
AATTCTGCTGTCAAATTACAGAATAATGAGCTTAGTCCTGTTGCACTACGACAGATGTCTTGTGCTGCCGGTACTACACA											CTTGTGCTGCCGGTACTACACAAACTGCTTGCACTGATGACAATGCGTTAGCTTACTACAACACAACAAAGGGAGGTAGG
AACTGCTTGCACTGATGACAATGCGTTAGCTTACTACAACACAACAAAGGGAGGTAGGTTTGTACTTGCACTGTTATCCG											TTTGTACTTGCACTGTTATCCGATTTACAGGATTTGAAATGGGCTAGATTCCCTAAGAGTGATGGAACTGGTACTATCTA
ATTTACAGGATTTGAAATGGGCTAGATTCCCTAAGAGTGATGGAACTGGTACTATTTATACAGAACTGGAACCACCTTGT											TACAGAACTGGAACCACCTTGTAGGTTTGTTACAGACACACCTAAAGGTCCTAAAGTGAAGTATTTATACTTTATTAAAG
AGGTTTGTTACAGACACACCTAAAGGTCCTAAAGTGAAGTATTTATACTTTATTAAAGGATTAAACAACCTAAATAGAGG											GATTAAACAACCTAAATAGAGGTATGGTACTTGGTAGTTTAGCTGCCACAGTACGTCTACAAGCTGGTAATGCAACAGAA
TATGGTACTTGGTAGTTTAGCTGCCACAGTACGTCTACAAGCTGGTAATGCAACAGAAGTGCCTGCCAATTCAACTGTAT											GTGCCTGCCAATTCAACTGTATTATCTTTCTGTGCTTTTGCTGTAGATGCTGCTAAAGCTTACAAAGATTATCTAGCTAG
TATCTTTCTGTGCTTTTGCTGTAGATGCTGCTAAAGCTTACAAAGATTATCTAGCTAGTGGGGGACAACCAATCACTAAT											TGGGGGACAACCAATCACTAATTGTGTTAAGATGTTGTGTACACACACTGGTACTGGTCAGGCAATAACAGTCACACCGG
TGTGTTAAGATGTTGTGTACACACACTGGTACTGGTCAGGCAATAACAGTTACACCGGAAGCCAATATGGATCAAGAATC											AAGCCAATATGGATCAAGAATCCTTTGGTGGTGCATCGTGTTGTCTGTACTGCCGTTGCCACATAGATCATCCAAATCCT
CTTTGGTGGTGCATCGTGTTGTCTGTACTGCCGTTGCCACATAGATCATCCAAATCCTAAAGGATTTTGTGACTTAAAAG											AAAGGATTTTGTGACTTAAAAGGTAAGTATGTACAAATACCTACAACTTGTGCTAATGACCCTGTGGGTTTTACACTTAA
GTAAGTATGTACAAATACCTACAACTTGTGCTAATGACCCTGTGGGTTTTACACTTAAAAACACAGTCTGTACCGTCTGC											AAACACAGTCTGTACCGTCTGCGGTATGTGGAAAGGTTATGGCTGTAGTTGTGATCAACTCCGCGAACCCATGCTTCAGT
GGTATGTGGAAAGGTTATGGCTGTAGTTGTGATCAACTCCGCGAACCCATGCTTCAGTCAGCTGATGCACAATCGTTTTT											CAGCTGATGCACAATCGTTTTTAAACGGGTTTGCGGTGTAAGTGCAGCCCGTCTTACACCGTGCGGCACAGGCACTAGTA
AAACGGGTTTGCGGTGTAAGTGCAGCCCGTCTTACACCGTGCGGCACAGGCACTAGTACTGATGTCGTATACAGGGCTTT											CTGATGTCGTATACAGGGCTTTTGACATCTACAATGATAAAGTAGCTGGTTTTGCTAAATTCCTAAAAACTAATTGTTGT
TGACATCTACAATGATAAAGTAGCTGGTTTTGCTAAATTCCTAAAAACTAATTGTTGTCGCTTCCAAGAAAAGGACGAAG											CGCTTCCAAGAAAAGGACGAAGATGACAATTTAATTGATTCTTACTTTGTAGTTAAGAGACACACTTTCTCTAACTACCA
ATGACAATTTAATTGATTCTTACTTTGTAGTTAAGAGACACACTTTCTCTAACTACCAACATGAAGAAACAATTTATAAT											ACATGAAGAAACAATTTATAATTTACTTAAGGATTGTCCAGCTGTTGCTAAACATGACTTCTTTAAGTTTAGAATAGACG
TTACTTAAGGATTGTCCAGCTGTTGCTAAACATGACTTCTTTAAGTTTAGAATAGACGGTGACATGGTACCACATATATC											GTGACATGGTACCACATATATCACGTCAACGTCTTACTAAATACACAATGGCAGACCTCGTCTATGCTTTAAGGCATTTT
ACGTCAACGTCTTACTAAATACACAATGGCAGACCTCGTCTATGCTTTAAGGCATTTTGATGAAGGTAATTGTGACACAT											GATGAAGGTAATTGTGACACATTAAAAGAAATACTTGTCACATACAATTGTTGTGATGATGATTATTTCAATAAAAAGGA
TAAAAGAAATACTTGTCACATACAATTGTTGTGATGATGATTATTTCAATAAAAAGGACTGGTATGATTTTGTAGAAAAC											CTGGTATGATTTTGTAGAAAACCCAGATATATTACGCGTATACGCCAACTTAGGTGAACGTGTACGCCAAGCTTTGTTAA
CCAGATATATTACGCGTATACGCCAACTTAGGTGAACGTGTACGCCAAGCTTTGTTAAAAACAGTACAATTCTGTGATGC											AAACAGTACAATTCTGTGATGCCATGCGAAATGCTGGTATTGTTGGTGTACTGACATTAGATAATCAAGATCTCAATGGT
CATGCGAAATGCTGGTATTGTTGGTGTACTGACATTAGATAATCAAGATCTCAATGGTAACTGGTATGATTTCGGTGATT											AACTGGTATGATTTCGGTGATTTCATACAAACCACGCCAGGTAGTGGAGTTCCTGTTGTAGATTCTTATTATTCATTGTT
TCATACAAACCACGCCAGGTAGTGGAGTTCCTGTTGTAGATTCTTATTATTCATTGTTAATGCCTATATTAACCTTGACC											AATGCCTATATTAACCTTGACCAGGGCTTTAACTGCAGAGTCACATGTTGACACTGACTTAACAAAGCCTTACATTAAGT
AGGGCTTTAACTGCAGAGTCACATGTTGACACTGACTTAACAAAGCCTTACATTAAGTGGGATTTGTTAAAATATGACTT											GGGATTTGTTAAAATATGACTTCACGGAAGAGAGGTTAAAACTCTTTGACCGTTATTTTAAATATTGGGATCAGACATAC
CACGGAAGAGAGGTTAAAACTCTTTGACCGTTATTTTAAATATTGGGATCAGACATACCACCCAAATTGTGTTAACTGTT											CACCCAAATTGTGTTAACTGTTTGGATGACAGATGCATTCTGCATTGTGCAAACTTTAATGTTTTATTCTCTACAGTGTT
TGGATGACAGATGCATTCTGCATTGTGCAAACTTTAATGTTTTATTCTCTACAGTGTTCCCACTTACAAGTTTTGGACCA											CCCACTTACAAGTTTTGGACCACTAGTGAGAAAAATATTTGTTGATGGTGTTCCATTTGTAGTTTCAACTGGATACCACT
CTAGTGAGAAAAATATTTGTTGATGGTGTTCCATTTGTAGTTTCAACTGGATACCACTTCAGAGAGCTAGGTGTTGTACA											TCAGAGAGCTAGGTGTTGTACATAATCAGGATGTAAACTTACATAGCTCTAGACTTAGTTTTAAGGAATTACTTGTGTAT
TAATCAGGATGTAAACTTACATAGCTCTAGACTTAGTTTTAAGGAATTACTTGTGTATGCTGCTGACCCTGCTATGCACG											GCTGCTGACCCTGCTATGCACGCTGCTTCTGGTAATCTATTACTAGATAAACGCACTACGTGCTTTTCAGTAGCTGCACT
CTGCTTCTGGTAATCTATTACTAGATAAACGCACTACGTGCTTTTCAGTAGCTGCACTTACTAACAATGTTGCTTTTCAA											TACTAACAATGTTGCTTTTCAAACTGTCAAACCCGGTAATTTTAACAAAGACTTCTATGACTTTGCTGTGTCTAAGGGTT
ACTGTCAAACCCGGTAATTTTAACAAAGACTTCTATGACTTTGCTGTGTCTAAGGGTTTCTTTAAGGAAGGAAGTTCTGT											TCTTTAAGGAAGGAAGTTCTGTTGAATTAAAACACTTCTTCTTTGCTCAGGATGGTAATGCTGCTATCAGCGATTATGAC
TGAATTAAAACACTTCTTCTTTGCTCAGGATGGTAATGCTGCTATCAGCGATTATGACTACTATCGTTATAATCTACCAA											TACTATCGTTATAATCTACCAACAATGTGTGATATCAGACAACTACTATTTGTAGTTGAAGTTGTTGATAAGTACTTTGA
CAATGTGTGATATCAGACAACTACTATTTGTAGTTGAAGTTGTTGATAAGTACTTTGATTGTTACGATGGTGGCTGTATT											TTGTTACGATGGTGGCTGTATTAATGCTAACCAAGTCATCGTCAACAACCTAGACAAATCAGCTGGTTTTCCATTTAATA
AATGCTAACCAAGTCATCGTCAACAACCTAGACAAATCAGCTGGTTTTCCATTTAATAAATGGGGTAAGGCTAGACTTTA											AATGGGGTAAGGCTAGACTTTATTATGATTCAATGAGTTATGAGGATCAAGATGCACTTTTCGCATATACAAAACGTAAT
TTATGATTCAATGAGTTATGAGGATCAAGATGCACTTTTCGCATATACAAAACGTAATGTCATCCCTACTATAACTCAAA											GTCATCCCTACTATAACTCAAATGAATCTTAAGTATGCCATTAGTGCAAAGAATAGAGCTCGCACCGTAGCTGGTGTCTC
TGAATCTTAAGTATGCCATTAGTGCAAAGAATAGAGCTCGCACCGTAGCTGGTGTCTCTATCTGTAGTACTATGACCAAT											TATCTGTAGTACTATGACCAATAGACAGTTTCATCAAAAATTATTGAAATCAATAGCCGCCACTAGAGGAGCTACTGTAG
AGACAGTTTCATCAAAAATTATTGAAATCAATAGCCGCCACTAGAGGAGCTACTGTAGTAATTGGAACAAGCAAATTCTA											TAATTGGAACAAGCAAATTCTATGGTGGTTGGCACAATATGTTAAAAACTGTTTATAGTGATGTAGAAAACCCTCACCTT
TGGTGGTTGGCACAACATGTTAAAAACTGTTTATAGTGATGTAGAAAACCCTCACCTTATGGGTTGGGATTATCCTAAAT											ATGGGTTGGGATTATCCTAAATGTGATAGAGCCATGCCTAACATGCTTAGAATTATGGCCTCACTTGTTCTTGCTCGCAA
GTGATAGAGCCATGCCTAACATGCTTAGAATTATGGCCTCACTTGTTCTTGCTCGCAAACATACAACGTGTTGTAGCTTG											ACATACAACGTGTTGTAGCTTGTCACACCGTTTCTATAGATTAGCTAATGAGTGTGCTCAAGTATTGAGTGAAATGGTCA
TCACACCGTTTCTATAGATTAGCTAATGAGTGTGCTCAAGTATTGAGTGAAATGGTCATGTGTGGCGGTTCACTATATGT											TGTGTGGCGGTTCACTATATGTTAAACCAGGTGGAACCTCATCAGGAGATGCCACAACTGCTTATGCTAATAGTGTTTTT
TAAACCAGGTGGAACCTCATCAGGAGATGCCACAACTGCTTATGCTAATAGTGTTTTTAACATTTGTCAAGCTGTCACGG											AACATTTGTCAAGCTGTCACGGCCAATGTTAATGCACTTTTATCTACTGATGGTAACAAAATTGCCGATAAGTATGTCCG
CCAATGTTAATGCACTTTTATCTACTGATGGTAACAAAATTGCCGATAAGTATGTCCGCAATTTACAACACAGACTTTAT											CAATTTACAACACAGACTTTATGAGTGTCTCTATAGAAATAGAGATGTTGACACAGACTTTGTGAATGAGTTTTACGCAT
GAGTGTCTCTATAGAAATAGAGATGTTGACACAGACTTTGTGAATGAGTTTTACGCATATTTGCGTAAACATTTCTCAAT											ATTTGCGTAAACATTTCTCAATGATGATACTCTCTGACGATGCTGTTGTGTGTTTCAATAGCACTTATGCATCTCAAGGT
GATGATACTTTCTGACGATGCTGTTGTGTGTTTCAATAGCACTTATGCATCTCAAGGTCTAGTGGCTAGCATAAAGAACT											CTAGTGGCTAGCATAAAGAACTTTAAGTCAGTTCTTTATTATCAAAACAATGTTTTTATGTCTGAAGCAAAATGTTGGAC
TTAAGTCAGTTCTTTATTATCAAAACAATGTTTTTATGTCTGAAGCAAAATGTTGGACTGAGACTGACCTTACTAAAGGA											TGAGACTGACCTTACTAAAGGACCTCATGAATTTTGCTCTCAACATACAATGCTAGTTAAACAGGGTGATGATTATGTGT
CCTCATGAATTTTGCTCTCAACATACAATGCTAGTTAAACAGGGTGATGATTATGTGTACCTTCCTTACCCAGATCCATC											ACCTTCCTTACCCAGATCCATCAAGAATCCTAGGGGCCGGCTGTTTTGTAGATGATATCGTAAAAACAGATGGTACACTT
AAGAATCCTAGGGGCCGGCTGTTTTGTAGATGATATCGTAAAAACAGATGGTACACTTATGATTGAACGGTTCGTGTCTT											ATGATTGAACGGTTCGTGTCTTTAGCTATAGATGCTTACCCACTTACTAAACATCCTAATCAGGAGTATGCTGATGTCTT
TAGCTATAGATGCTTACCCACTTACTAAACATCCTAATCAGGAGTATGCTGATGTCTTTCATTTGTACTTACAATACATA											TCATTTGTACTTACAATACATAAGAAAGCTACATGATGAGTTAACAGGACACATGTTAGACATGTATTCTGTTATGCTTA
AGAAAGCTACATGATGAGTTAACAGGACACATGTTAGACATGTATTCTGTTATGCTTACTAATGATAACACTTCAAGGTA											CTAATGATAACACTTCAAGGTATTGGGAACCTGAGTTTTATGAGGCTATGTACACACCGCATACAGTCTTACAGGCTGTT
TTGGGAACCTGAGTTTTATGAGGCTATGTACACACCGCATACAGTCTTACAGGCTGTTGGGGCTTGTGTTCTTTGCAATT											GGGGCTTGTGTTCTTTGCAATTCACAGACTTCATTAAGATGTGGTGCTTGCATACGTAGACCATTCTTATGTTGTAAATG
CACAGACTTCATTAAGATGTGGTGCTTGCATACGTAGACCATTCTTATGTTGTAAATGCTGTTACGACCATGTCATATCA											CTGTTACGACCATGTCATATCAACATCACATAAATTAGTCTTGTCTGTTAATCCGTATGTTTGCAATGCTCCAGGTTGTG
ACATCACATAAATTAGTCTTGTCTGTTAATCCGTATGTTTGCAATGCTCCAGGTTGTGATGTCACAGATGTGACTCAACT											ATGTCACAGATGTGACTCAACTTTACTTAGGAGGTATGAGCTATTATTGTAAATCACATAAACCACCCATTAGTTTTCCA
TTACTTAGGAGGTATGAGCTATTATTGTAAATCACATAAACCACCCATTAGTTTTCCATTGTGTGCTAATGGACAAGTTT											TTGTGTGCTAATGGACAAGTTTTTGGTTTATATAAAAATACATGTGTTGGTAGCGATAATGTTACTGACTTTAATGCAAT
TTGGTTTATATAAAAATACATGTGTTGGTAGCGATAATGTTACTGACTTTAATGCAATTGCAACATGTGACTGGACAAAT											TGCAACATGTGACTGGACAAATGCTGGTGATTACATTTTAGCTAACACCTGTACTGAAAGACTCAAGCTTTTTGCAGCAG
GCTGGTGATTACATTTTAGCTAACACCTGTACTGAAAGACTCAAGCTTTTTGCAGCAGAAACGCTCAAAGCTACTGAGGA											AAACGCTCAAAGCTACTGAGGAGACATTTAAACTGTCTTATGGTATTGCTACTGTACGTGAAGTGCTGTCTGACAGAGAA
GACATTTAAACTGTCTTATGGTATTGCTACTGTACGTGAAGTGCTGTCTGACAGAGAATTACATCTTTCATGGGAAGTTG											TTACATCTTTCATGGGAAGTTGGTAAACCTAGACCACCACTTAACCGAAATTATGTCTTTACTGGTTATCGTGTAACTAA
GTAAACCTAGACCACCACTTAACCGAAATTATGTCTTTACTGGTTATCGTGTAACTAAAAACAGTAAAGTACAAATAGGA											AAACAGTAAAGTACAAATAGGAGAGTACACCTTTGAAAAAGGTGACTATGGTGATGCTGTTGTTTACCGAGGTACAACAA
GAGTACACCTTTGAAAAAGGTGACTATGGTGATGCTGTTGTTTACCGAGGTACAACAACTTACAAATTAAATGTTGGTGA											CTTACAAATTAAATGTTGGTGATTATTTTGTGCTGACATCACATACAGTAATGCCATTAAGTGCACCTACACTAGTGCCA
TTATTTTGTGCTGACATCACATACAGTAATGCCATTAAGTGCACCTACACTAGTGCCACAAGAGCACTATGTTAGAATTA											CAAGAGCACTATGTTAGAATTACTGGCTTATACCCAACACTCAATATCTCAGATGAGTTTTCTAGCAATGTTGCAAATTA
CTGGCTTATACCCAACACTCAATATCTCAGATGAGTTTTCTAGCAATGTTGCAAATTATCAAAAGGTTGGTATGCAAAAG											TCAAAAGGTTGGTATGCAAAAGTATTCTACACTCCAGGGACCACCTGGTACTGGTAAGAGTCATTTTGCTATTGGCCTAG
TATTCTACACTCCAGGGACCACCTGGTACTGGTAAGAGTCATTTTGCTATTGGCCTAGCTCTCTACTACCCTTCTGCTCG											CTCTCTACTACCCTTCTGCTCGCATAGTGTATACAGCTTGCTCTCATGCCGCTGTTGATGCACTATGTGAGAAGGCATTA
CATAGTGTATACAGCTTGCTCTCATGCCGCTGTTGATGCACTATGTGAGAAGGCATTAAAATATTTGCCTATAGATAAAT											AAATATTTGCCTATAGATAAATGTAGTAGAATTATACCTGCACGTGCTCGTGTAGAGTGTTTTGATAAATTCAAAGTGAA
GTAGTAGAATTATACCTGCACGTGCTCGTGTAGAGTGTTTTGATAAATTCAAAGTGAATTCAACATTAGAACAGTATGTC											TTCAACATTAGAACAGTATGTCTTTTGTACTGTAAATGCATTGCCTGAGACGACAGCAGATATAGTTGTCTTTGATGAAA
TTTTGTACTGTAAATGCATTGCCTGAGACGACAGCAGATATAGTTGTCTTTGATGAAATTTCAATGGCCACAAATTATGA											TTTCAATGGCCACAAATTATGATTTGAGTGTTGTCAATGCCAGATTACGTGCTAAGCACTATGTGTACATTGGCGACCCT
TTTGAGTGTTGTCAATGCCAGATTATGTGCTAAGCACTATGTGTACATTGGCGACCCTGCTCAATTACCTGCACCACGCA											GCTCAATTACCTGCACCACGCACATTGCTAACTAAGGGCACACTAGAACCAGAATATTTCAATTCAGTGTGTAGACTTAT
CATTGCTAACTAAGGGCACACTAGAACCAGAATATTTCAATTCAGTGTGTAGACTTATGAAAACTATAGGTCCAGACATG											GAAAACTATAGGTCCAGACATGTTCCTCGGAACTTGTCGGCGTTGTCCTGCTGAAATTGTTGACACTGTGAGTGCTTTGG
TTCCTCGGAACTTGTCGGCGTTGTCCTGCTGAAATTGTTGACACTGTGAGTGCTTTGGTTTATGATAATAAGCTTAAAGC											TTTATGATAATAAGCTTAAAGCACATAAAGACAAATCAGCTCAATGCTTTAAAATGTTTTATAAGGGTGTTATCACGCAT
ACATAAAGACAAATCAGCTCAATGCTTTAAAATGTTTTATAAGGGTGTTATCACGCATGATGTTTCATCTGCAATTAACA											GATGTTTCATCTGCAATTAACAGGCCACAAATAGGCGTGGTAAGAGAATTCCTTACACGTAACCCTGCTTGGAGAAAAGC
GGCCACAAATAGGCGTGGTAAGAGAATTCCTTACACGTAACCCTGCTTGGAGAAAAGCTGTCTTTATTTCACCTTATAAT											TGTCTTTATTTCACCTTATAATTCACAGAATGCTGTAGCCTCAAAGATTTTGGGACTACCAACTCAAACTGTTGATTCAT
TCACAGAATGCTGTAGCCTCAAAGATTTTGGGACTACCAACTCAAACTGTTGATTCATCACAGGGCTCAGAATATGACTA											CACAGGGCTCAGAATATGACTATGTCATATTCACTCAAACCACTGAAACAGCTCACTCTTGTAATGTAAACAGATTTAAT
TGTCATATTCACTCAAACCACTGAAACAGCTCACTCTTGTAATGTAAACAGATTTAATGTTGCTATTACCAGAGCAAAAG											GTTGCTATTACCAGAGCAAAAGTAGGCATACTTTGCATAATGTCTGATAGAGACCTTTATGACAAGTTGCAATTTACAAG
TAGGCATACTTTGCATAATGTCTGATAGAGACCTTTATGACAAGTTGCAATTTACAAGTCTTGAAATTCCACGTAGGAAT											TCTTGAAATTCCACGTAGGAATGTGGCAACTTTACAAGCTGAAAATGTAACAGGACTCTTTAAAGATTGTAGTAAGGTAA
GTGGCAACTTTACAAGCTGAAAATGTAACAGGACTCTTTAAAGATTGTAGTAAGGTAATCACTGGGTTACATCCTACACA											TCACTGGGTTACATCCTACACAGGCACCTACACACCTCAGTGTTGACACTAAATTCAAAACTGAAGGTTTATGTGTTGAC
GGCACCTACACACCTCAGTGTTGACACTAAATTCAAAACTGAAGGTTTATGTGTTGACGTACCTGGCATACCTAAGGACA											GTACCTGGCATACCTAAGGACATGACCTATAGAAGACTCATCTCTATGATGGGTTTTAAAATGAATTATCAAGTTAATGG
TGACCTATAGAAGACTCATCTCTATGATGGGTTTTAAAATGAATTATCAAGTTAATGGTTACCCTAACATGTTTATCACC											TTACCCTAACATGTTTATCACCCGCGAAGAAGCTATAAGACATGTACGTGCATGGATTGGCTTCGATGTCGAGGGGTGTC
CGCGAAGAAGCTATAAGACATGTACGTGCATGGATTGGCTTCGATGTCGAGGGGTGTCATGCTACTAGAGAAGCTGTTGG											ATGCTACTAGAGAAGCTGTTGGTACCAATTTACCTTTACAGCTAGGTTTTTCTACAGGTGTTAACCTAGTTGCTGTACCT
TACCAATTTACCTTTACAGCTAGGTTTTTCTACAGGTGTTAACCTAGTTGCTGTACCTACAGGTTATGTTGATACACCTA											ACAGGTTATGTTGATACACCTAATAATACAGATTTTTCCAGAGTTAGTGCTAAACCACCGCCTGGAGATCAATTTAAACA
ATAATACAGATTTTTCCAGAGTTAGTGCTAAACCACCGCCTGGAGATCAATTTAAACACCTCATACCACTTATGTACAAA											CCTCATACCACTTATGTACAAAGGACTTCCTTGGAATGTAGTGCGTATAAAGATTGTACAAATGTTAAGTGACACACTTA
GGACTTCCTTGGAATGTAGTGCGTATAAAGATTGTACAAATGTTAAGTGACACACTTAAAAATCTCTCTGACAGAGTCGT											AAAATCTCTCTGACAGAGTCGTATTTGTCTTATGGGCACATGGCTTTGAGTTGACATCTATGAAGTATTTTGTGAAAATA
ATTTGTCTTATGGGCACATGGCTTTGAGTTGACATCTATGAAGTATTTTGTGAAAATAGGACCTGAGCGCACCTGTTGTC											GGACCTGAGCGCACCTGTTGTCTATGTGATAGACGTGCCACATGCTTTTCCACTGCTTCAGACACTTATGCCTGTTGGCA
TATGTGATAGACGTGCCACATGCTTTTCCACTGCTTCAGACACTTATGCCTGTTGGCATCATTCTATTGGATTTGATTAC											TCATTCTATTGGATTTGATTACGTCTATAATCCGTTTATGATTGATGTTCAACAATGGGGTTTTACAGGTAACCTACAAA
GTCTATAATCCGTTTATGATTGATGTTCAACAATGGGGTTTTACAGGTAACCTACAAAGCAACCATGATCTGTATTGTCA											GCAACCATGATCTGTATTGTCAAGTCCATGGTAATGCACATGTAGCTAGTTGTGATGCAATCATGACTAGGTGTCTAGCT
AGTCCATGGTAATGCACATGTAGCTAGTTGTGATGCAATCATGACTAGGTGTCTAGCTGTCCACGAGTGCTTTGTTAAGC											GTCCACGAGTGCTTTGTTAAGCGTGTTGACTGGACTATTGAATATCCTATAATTGGTGATGAACTGAAGATTAATGCGGC
GTGTTGACTGGACTATTGAATATCCTATAATTGGTGATGAACTGAAGATTAATGCGGCTTGTAGAAAGGTTCAACACATG											TTGTAGAAAGGTTCAACACATGGTTGTTAAAGCTGCATTATTAGCAGACAAATTCCCAGTTCTTCACGACATTGGTAACC
GTTGTTAAAGCTGCATTATTAGCAGACAAATTCCCAGTTCTTCACGACATTGGTAACCCTAAAGCTATTAAGTGTGTACC											CTAAAGCTATTAAGTGTGTACCTCAAGCTGATGTAGAATGGAAGTTCTATGATGCACAGCCTTGTAGTGACAAAGCTTAT
TCAAGCTGATGTAGAATGGAAGTTCTATGATGCACAGCCTTGTAGTGACAAAGCTTATAAAATAGAAGAATTATTCTATT											AAAATAGAAGAATTATTCTATTCTTATGCCACACATTCTGACAAATTCACAGATGGTGTATGCCTATTTTGGAATTGCAA
CTTATGCCACACATTCTGACAAATTCACAGATGGTGTATGCCTATTTTGGAATTGCAATGTCGATAGATATCCTGCTAAT											TGTCGATAGATATCCTGCTAATTCCATTGTTTGTAGATTTGACACTAGAGTGCTATCTAACCTTAACTTGCCTGGTTGTG
TCCATTGTTTGTAGATTTGACACTAGAGTGCTATCTAACCTTAACTTGCCTGGTTGTGATGGTGGCAGTTTGTATGTAAA											ATGGTGGCAGTTTGTATGTAAATAAACATGCATTCCACACACCAGCTTTTGATAAAAGTGCTTTTGTTAATTTAAAACAA
TAAACATGCATTCCACACACCAGCTTTTGATAAAAGTGCTTTTGTTAATTTAAAACAATTACCATTTTTCTATTACTCTG											TTACCATTTTTCTATTACTCTGACAGTCCATGTGAGTCTCATGGAAAACAAGTAGTGTCAGATATAGATTATGTACCACT
ACAGTCCATGTGAGTCTCATGGAAAACAAGTAGTGTCAGATATAGATTATGTACCACTAAAGTCTGCTACGTGTATAACA											AAAGTCTGCTACGTGTATAACACGTTGCAATTTAGGTGGTGCTGTCTGTAGACATCATGCTAATGAGTACAGATTGTATC
CGTTGCAATTTAGGTGGTGCTGTCTGTAGACATCATGCTAATGAGTACAGATTGTATCTCGATGCTTATAACATGATGAT											TCGATGCTTATAACATGATGATCTCAGCTGGCTTTAGCTTGTGGGTTTACAAACAATTTGATACTTATAACCTCTGGAAC
CTCAGCTGGCTTTAGCTTGTGGGTTTACAAACAATTTGATACTTATAACCTCTGGAACACTTTTACAAGACTTCAGAGTT											ACTTTTACAAGACTTCAGAGTTTAGAAAATGTGGCTTTTAATGTTGTAAATAAGGGACACTTTGATGGACAACAGGGTGA
TAGAAAATGTGGCTTTTAATGTTGTAAATAAGGGACACTTTGATGGACAACAGGGTGAAGTACCAGTTTCTATCATTAAT											AGTACCAGTTTCTATCATTAATAACACTGTTTACACAAAAGTTGATGGTGTTGATGTAGAATTGTTTGAAAATAAAACAA
AACACTGTTTACACAAAAGTTGATGGTGTTGATGTAGAATTGTTTGAAAATAAAACAACATTACCTGTTAATGTAGCATT											CATTACCTGTTAATGTAGCATTTGAGCTTTGGGCTAAGCGCAACATTAAACCAGTACCAGAGGTGAAAATACTCAATAAT
TGAGCTTTGGGCTAAGCGCAACATTAAACCAGTACCAGAGGTGAAAATACTCAATAATTTGGGTGTGGACATTGCTGCTA											TTGGGTGTGGACATTGCTGCTAATACTGTGATCTGGGACTACAAAAGAGATGCTCCAGCACATATATCTACTATTGGTGT
ATACTGTGATCTGGGACTACAAAAGAGANNNNNNNNNNNNNNNNNNNNNNNNNNNTGTTTGTTCTATGACTGACATAGCC											TTGTTCTATGACTGACATAGCCAAGAAACCAACTGAAACGATTTGTGCACCACTCACTGTCTTTTTTGATGGTAGAGTTG
AAGAAACCAATTGAAACGATTTGTGCACCACTCACTGTCTTTTTTGATGGTAGAGTTGATGGTCAAGTAGACTTATTTAG											ATGGTCAAGTAGACTTATTTAGAAATGCCCGTAATGGTGTTCTTATTACAGAAGGTAGTGTTAAAGGTTTACAACCATCT
AAATGCCCGTAATGGTGTTCTTATTACNNAGGGTAGTGTTAAAGGTTTACAACCATCTGTAGGTCCCAAACAAGCTAGTC											GTAGGTCCCAAACAAGCTAGTCTTAATGGAGTCACATTAATTGGAGAAGCCGTAAAAACACAGTTCAATTATTATAAGAA
TTAATGGAGTCACATTAATTGGAGAAGCCGTAAAAACACAGTTCAATTATTATAAGAAAGTTGATGGTGTTGTCCAACAA											AGTTGATGGTGTTGTCCAACAATTACCTGAAACTTACTTTACTCAGAGTAGAAATTTACAAGAATTTAAACCCAGGAGTC
TTACCTGAAACTTACTTTACTCAGAGTAGAAATTTACAAGAATTTAAACCCAGGAGTCAAATGGAAATTGATTTCTTAGA											AAATGGAAATTGATTTCTTAGAATTAGCTATGGATGAATTCATTGAACGGTATAAATTAGAAGGCTATGCCTTCGAACAT
ATTAGCTATGGATGAATTCATTGAACGGTATAAATTAGAAGGCTATGCCTTCGAACATATCGTTTATGGAGATTTTAGTC											ATCGTTTATGGAGATTTTAGTCATAGTCAGTTAGGTGGTTTACATCTACTGATTGGACTAGCTAAACGTTTTAAGGAATC
ATAGTCAGTTAGGTGGTTTACATCTACTGATTGGACTAGCTAAACGTTTTAAGGAATCACCTTTTGAATTAGAAGATTTT											ACCTTTTGAATTAGAAGATTTTATTCCTATGGACAGTACAGTTAAAAACTATTTCATAACAGATGCGCAAACAGGTTCAT
ATTCCTATGGACAGTACAGTTAAAAACTATTTCATAACAGATGCGCAAACAGGTTCATCTAAGTGTGTGTGTTCTGTTAT											CTAAGTGTGTGTGTTCTGTTATTGATTTATTACTTGATGATTTTGTTGAAATAATAAAATCCCAAGATTTATCTGTAGTT
TGATTTATTACTTGATGATTTTGTTGAAATAATAAAATCCCAAGATTTATCTGTAGTTTCTAAGGTTGTCAAAGTGACTA											TCTAAGGTTGTCAAAGTGACTATTGACTATACAGAAATTTCATTTATGCTTTGGTGTAAAGATGGCCATGTAGAAACATT
TTGACTATACAGAAATTTCATTTATGCTTTGGTGTAAAGATGGCCATGTAGAAACATTTTACCCAAAATTACAATCTAGT											TTACCCAAAATTACAATCTAGTCAAGCGTGGCAACCGGGTGTTGCTATGCCTAATCTTTACAAAATGCAAAGAATGCTAT
CAAGCGTGGCAACCGGGTGTTGCTATGCCTAATCTTTACAAAATGCAAAGAATGCTATTAGAAAAGTGTGACCTTCAAAA											TAGAAAAGTGTGACCTTCAAAATTATGGTGATAGTGCAACATTACCTAAAGGCATAATGATGAATGTCGCAAAATATACT
TTATGGTGATAGTGCAACATTACCTAAAGGCATAATGATGAATGTCGCAAAATATACTCAACTGTGTCAATATTTAAACA											CAACTGTGTCAATATTTAAACACATTAACATTAGCTGTACCCTATAATATGAGAGTTATACATTTTGGTGCTGGTTCTGA
CATTAACATTAGCTGTACCCTATAATATGAGAGTTATACATTTTGGTGCTGGTTCTGATAAAGGAGTTGCACCAGGTACA											TAAAGGAGTTGCACCAGGTACAGCTGTTTTAAGACAGTGGTTGCCTACGGGTACGCTGCTTGTCGATTCAGATCTTAATG
GCTGTTTTAAGACAGTGGTTGCCTACGGGTACGCTGCTTGTCGATTCAGATCTTAATGACTTTGTCTCTGATGCAGATTC											ACTTTGTCTCTGATGCAGATTCAACTTTGATTGGTGATTGTGCAACTGTACATACAGCTAATAAATGGGATCTCATTATT
AACTTTGATTGGTGATTGTGCAACTGTACATACAGCTAATAAATGGGATCTCATTATTAGTGATATGTACGACCCTAAGA											AGTGATATGTACGACCCTAAGACTAAAAATGTTACAAAAGAAAATGACTCTAAAGAGGGTTTTTTCACTTACATTTGTGG
CTAAAAATGTTACAAAAGAAAATGACTCTAAAGAGGGTTTTTTCACTTACATTTGTGGGTTTATACAACAAAAGCTAGCT											GTTTATACAACAAAAGCTAGCTCTTGGAGGTTCCGTGGCTATAAAGATAACAGAACATTCTTGGAATGCTGATCTTTATA
CTTGGAGGTTCCGTGGCTATAAAGATAACAGAACATTCTTGGAATGCTGATCTTTATAAGCTCATGGGACACTTCGCATG											AGCTCATGGGACACTTCGCATGGTGGACAGCCTTTGTTACTAATGTGAATGCGTCATCATCTGAAGCATTTTTAATTGGA
GTGGACAGCCTTTGTTACTAATGTGAATGCGTCATCATCTGAAGCATTTTTAATTGGATGTAATTATCTTGGCAAACCAC											TGTAATTATCTTGGCAAACCACGCGAACAAATAGATGGTTATGTCATGCATGCAAATTACATATTTTGGAGGAATACAAA
GCGAACAAATAGATGGTTATGTCATGCATGCAAATTACATATTTTGGAGGAATACAAATCCAATTCAGTTGTCTTCCTAT											TCCAATTCAGTTGTCTTCCTATTCTTTATTTGACATGAGTAAATTTCCCCTTAAATTAAGGGGTACTGCTGTTATGTCTT
TCTTTATTTGACATGAGTAAATTTCCCCTTAAATTAAGGGGTACTGCTGTTATGTCTTTAAAAGAAGGTCAAATCAATGA											TAAAAGAAGGTCAAATCAATGATATGATTTTATCTCTTCTTAGTAAAGGTAGACTTATAATTAGAGAAAACAACAGAGTT
TATGATTTTATCTCTTCTTAGTAAAGGTAGACTTATAATTAGAGAAAACAACAGAGTTGTTATTTCTAGTGATGTTCTTG											GTTATTTCTAGTGATGTTCTTGTTAACAACTAAACGAACAATGTTTGTTTTTCTTGTTTTATTGCCACTAGTCTCTAGTC
TTAACAACTAAACGAACAATGTTTGTTTTTCTTGTTTTATTGCCACTAGTCTCTAGTCAGTGTGTTAATCTTATAACCAG											AGTGTGTTAATCTTACAACCAGAACTCAATTACCCCCTGCATACACTAATTCTTTCACACGTGGTGTTTATTACCCTGAC
AACTCAATCATACACTAATTCTTTCACACGTGGTGTTTATTACCCTGACAAAGTTTTCAGATCCTCAGTTTTACATTCAA											AAAGTTTTCAGATCCTCAGTTTTACATTCAACTCAGGACTTGTTCTTACCTTTCTTTTCCAATGTTACTTGGTTCCATGT
CTCAGGACTTGTTCTTACCTTTCTTTTCCAATGTTACTTGGTTCCATGCTATACATGTCTCTGGGACCAATGGTACTAAG											TANNNNNNTCTCTGGGACCAATGGTACTAAGAGGTTTGATAACCCTGTCCTACCATTTAATGATGGTGTTTATTTTGCTT
AGGTTTGATAACCCTGTCCTACCATTTAATGATGGTGTTTATTTTGCTTCCACTGAGAAGTCTAACATAATAAGAGGCTG											CCATTGAGAAGTCTAACATAATAAGAGGCTGGATTTTTGGTACTACTTTAGATTCGAAGACCCAGTCCCTACTTATTGTT
GATTTTTGGTACTACTTTAGATTCGAAGACCCAGTCCCTACTTATTGTTAATAACGCTACTAATGTTGTTATTAAAGTCT											AATAACGCTACTAATGTTGTTATTAAAGTCTGTGAATTTCAATTTTGTAATGATCCATTTTTGGNNNNNNNNNACCACAA
GTGAATTTCAATTTTGTAATGATCCATTTTTGGATGTTTATTACCACAAAAACAACAAAAGTTGGATGGAAAGTGAGTTC											AAACAACAAAAGTTGGATGGAAAGTGAGTTCAGAGTTTATTCTAGTGCGAATAATTGCACTTTTGAATATGTCTCTCAGC
AGAGTTTATTCTAGTGCGAATAATTGCACTTTTGAATATGTCTCTCAGCCTTTTCTTATGGACCTTGAAGGAAAACAGGG											CTTTTCTTATGGACCTTGAAGGAAAACAGGGTAATTTCAAAAATCTTAGGGAATTTGTGTTTAAGAATATTGATGGTTAT
TAATTTCAAAAATCTTAGGGAATTTGTGTTTAAGAATATTGATGGTTATTTTAAAATATATTCTAAGCACACGCCTATTA											TTTAAAATATATTCTAAGCACACGCCTATTANNNTAGTGCGTGATCTCCCTCAGGGTTTTTCGGCTTTAGAACCATTGGT
ATTTAGGGCGTGATCTCCCTCAGGGTTTTTCGGCTTTAGAACCATTGGTAGATTTGCCAATAGGTATTAACATCACTAGG											AGATTTGCCAATAGGTATTAACATCACTAGGTTTCAAACTTTACTTGCTTTACATAGAAGTTATTTGACTCCTGGTGATT
TTTCAAACTTTACTTGCTTTACATAGAAGTTATTTGACTCCTGGTGATTCTTCTTCAGGTTGGACAGCTGGTGCTGCAGC											CTTCTTCAGGTTGGACAGCTGGTGCTGCAGCTTATTATGTGGGTTATCTTCAACCTAGGACTTTTCTATTAAAATATAAT
TTATTATGTGGGTTATCTTCAACCTAGGACTTTTCTATTAAAATATAATGAAAATGGAACCATTACAGATGCTGTAGACT											GAAAATGGAACCATTACAGATGCTGTAGACTGTGCACTTGACCCTCTCTCAGAAACAAAGTGTACGTTGAAATCCTTCAC
GTGCACTTGACCCTCTCTCAGAAACAAAGTGTACGTTGAAATCCTTCACTGTAGAAAAAGGAATCTATCAAACTTCTAAC											TGTAGAAAAAGGAATCTATCAAACTTCTAACTTTAGAGTCCAACCAACAGAATCTATTGTTAGATTTCCTAATATTACAA
TTTAGAGTCCAACCAACAGAATCTATTGTTAGATTTCCTAATATTACAAACTTGTGCCCTTTTGATGAAGTTTTTAACGC											ACTTGTGCCCTTTTGATGAAGTTTTTAACGCCACCAGATTTGCATCTGTTTATGCTTGGAACAGGAAGAGAATCAGCAAC
CACCAGATTTGCATCTGTTTATGCTTGGAACAGGAAGAGAATCAGCAACTGTGTTGCTGATTATTCTGTCCTATATAATT											TGTGTTGCTGATTATTCTGTCCTATATAATCTCGCACCATTTTTCACTTTTAAGTGTTATGGAGTGTCTCCTACTAAATT
TCGCACCATTTTTCGCTTTTAAGTGTTATGGAGTGTCTCCTACTAAATTAAATGATCTCTGCTTTACTAATGTCTATGCA											AAATGATCTCTGCTTTACTAATGTCTATGCAGATTCATTTGTAATTAGAGGTGATGAAGTCAGACAAATCGCTCCAGGGC
GATTCATTTGTAATTAGAGGTAATGAAGTCAGCCAAATCGCTCCAGGGCAAACTGGAAATATTGCTGATTATAATTATAA											AAACTGGAAATATTGCTGATTATAATTATAAATTACCAGATGATTTTACAGGCTGCGTTATAGCTTGGAATTCTAACAAG
ATTACCAGATGATTTTACAGGCTGCGTTATAGCTTGGAATTCTAACAAGCTTGATTCTAAGGTTGGTGGTAATTATAATT											CTTGATTCTAAGGTTAGTGGTAATTATAATTACCTGTATAGATTGTTTAGGAAGTCTAATCTCAAACCTTTTGAGAGAGA
ACCTGTATAGATTGTTTAGGAAGTCTAATCTCAAACCTTTTGAGAGAGATATTTCAACTGAAATCTATCAGGCCGGTAAC											TATTTCAACTGAAATCTATCAGGCCGGTAACAAACCTTGTAATGGTGTTGCAGGTTTTAATTGTTACTTTCCTTTACGAT
AAACCTTGTAATGGTGTTGCAGGTTTTAATTGTTACTTTCCTTTACGATCATATGGTTTCCGACCCACTTATGGTGTTGG											CATATAGTTTCCGACCCACTTATGGTGTTGGTCACCAACCATACAGAGTAGTAGTACTTTCTTTTGAACTTCTACATGCA
TCACCAACCATACAGAGTAGTAGTACTTTCTTTTGAACTTCTACATGCACCAGCAACTGTTTGTGGACCTAAAAAGTCTA											CCAGCAACTGTTTGTGGACCTAAAAAGTCTACTAATTTGGTTAAAAACAAATGTGTCAATTTCAACTTCAATGGTTTAAA
CTAATTTGGTTAAAAACAAATGTGTCAATTTCAACTTCAATGGTTTAACAGGCACAGGTGTTCTTACTGAGTCTAACAAA											AGGCACAGGTGTTCTTACTGAGTCTAACAAAAAGTTTCTGCCTTTCCAACAATTTGGCAGAGACATTGCTGACACTACTG
AAGTTTCTGCCTTTCCAACAATTTGGCAGAGACATTGCTGACACTACTGATGCTGTCCGTGATCCACAGACACTTGAGAT											ATGCTGTCCGTGATCCACAGACACTTGAGATTCTTGACATTACACCATGTTCTTTTGGTGGTGTCAGTGTTATAACACCA
TCTTGACATTACACCATGTTCTTTTGGTGGTGTCAGTGTTATAACACCAGGAACAAATACTTCTAACCAGGTTGCTGTTC											GGAACAAATACTTCTAACCAGGTTGCTGTTCTTTATCAGGGTGTTAACTGCACAGAAGTCCCTGTTGCTATTCATGCAGA
TTTATCAGGGTGTTAACTGCACAGAAGTCCCTGTTGCTATTCATGCAGATCAACTTACTCCTACTTGGCGTGTTTATTCT											TCAACTTACTCCTACTTGGCGTGTTTATTCTACAGGTTCTAATGTTTTTCAAACACGTGCAGGCTGTTTAATAGGGGCTG
ACAGGTTCTAATGTTTTTCAAACACGTGCAGGCTGTTTAATAGGGGCTGAATATGTCAACAACTCATATGAGTGTGACAT											AATATGTCAACAACTCATATGAGTGTGACATACCCATTGGTGCAGGTATATGCGCTAGTTATCAGACTCAGACTAAGTCT
ACCCATTGGTGCAGGTATATGCGCTAGTTATCAGACTCAGACTAAGTCTCATCGGCGGGCACGTAGTGTAGCTAGTCAAT											CATCGGCGGGCACGTAGTGTAGCTAGTCAATCCATCATTGCCTACACTATGTCACTTGGTGCAGAAAATTCAGTTGCTTA
CCATCATTGCCTACACTATGTCACTTGGTGCAGAAAATTCAGTTGCTTACTCTAATAACTCTATTGCCATACCCACAAAT											CTCTAATAACTCTATTGCCATACCCACAAATTTTACTATTAGTGTTACCACAGAAATTCTACCAGTGTCTATGACCAAGA
TTTACTATTAGTGTTACCACAGAAATTCTACCAGTGTCTATGACCAAGACATCAGTAGATTGTACAATGTACATTTGTGG											CATCAGTAGATTGTACAATGTACATTTGTGGTGATTCAACTGAATGCAGCAATCTTTTGTTGCAATATGGCAGTTTTTGT
TGATTCAACTGAATGCAGCAATCTTTTGTTGCAATATGGCAGTTTTTGTACACAATTAAAACGTGCTTTAACTGGAATAG											ACACAATTAAAACGTGCTTTAACTGGAATAGCTGTTGAACAAGACAAAAACACCCAAGAAGTTTTTGCACAAGTCAAACA
CTGTTGAACAAGACAAAAACACCCAAGAAGTTTTTGCACAAGTCAAACAAATTTACAAAACACCACCAATTAAATATTTT											AATTTACAAAACACCACCAATTAAATATTTTGGTGGTTTTAATTTTTCACAAATATTACCAGATCCATCAAAACCAAGCA
GGTGGTTTTAATTTTTCACAAATATTACCAGATCCATCAAAACCAAGCAAGAGGTCATTTATTGAAGATCTACTTTTCAA											AGAGGTCATTTATTGAAGATCTACTTTTCAACAAAGTGACACTTGCAGATGCTGGCTTCATCAAACAATATGGTGATTGC
CAAAGTGACACTTGCAGATGCTGGCTTCATCAAACAATATGGTGATTGCCTTGGTGATATTGCTGCTAGAGACCTCATTT											CTTGGTGATATTGCTGCTAGAGACCTCATTTGTGCACAAAAGTTTAAAGGCCTTACTGTTTTGCCACCTTTGCTCACAGA
GTGCACAAAAGTTTAACGGCCTTACTGTTTTGCCACCTTTGCTCACAGATGAAATGATTGCTCAATACACTTCTGCACTG											TGAAATGATTGCTCAATACACTTCTGCACTGTTAGCGGGTACAATCACTTCTGGTTGGACCTTTGGTGCAGGTGCTGCAT
TTAGCGGGTACAATCACTTCTGGTTGGACCTTTGGTGCAGGTGCTGCATTACAAATACCATTTGCTATGCAAATGGCTTA											TACAAATACCATTTGCTATGCAAATGGCTTATAGGTTTAATGGTATTGGAGTTACACAGAATGTTCTCTATGAGAACCAA
TAGGTTTAATGGTATTGGAGTTACACAGAATGTTCTCTATGAGAACCAAAAATTGATTGCCAACCAATTTAATAGTGCTA											AAATTGATTGCCAACCAATTTAATAGTGCTATTGGCAAAATTCAAGACTCACTTTCTTCCACAGCAAGTGCACTTGGAAA
TTGGCAAAATTCAAGACTCACTTTCTTCCACAGCAAGTGCACTTGGAAAACTTCAAGATGTGGTCAACCATAATGCACAA											ACTTCAAGATGTGGTCAACCATAATGCACAAGCTTTAAACACGCTTGTTAAACAACTTAGCTCCAAATTTGGTGCAATTT
GCTTTAAACACGCTTGTTAAACAACTTAGCTCCAAATTTGGTGCAATTTCAAGTGTTTTAAATGATATCCTTTCACGTCT											CAAGTGTTTTAAATGATATCTTTTCACGTCTTGACAAAGTTGAGGCTGAAGTGCAAATTGATAGGTTGATCACAGGCAGA
TGACAAAGTTGAGGCTGAAGTGCAAATTGATAGGTTGATCACAGGCAGACTTCAAAGTTTGCAGACATATGTGACTCAAC											CTTCAAAGTTTGCAGACATATGTGACTCAACAATTAATTAGAGCTGCAGAAATCAGAGCTTCTGCTAATCTTGCTGCTAC
AATTAATTAGAGCTGCAGAAATCAGAGCTTCTGCTAATCTTGCTGCTACTAAAATGTCAGAGTGTGTACTTGGACAATCA											TAAAATGTCAGAGTGTGTACTTGGACAATCAAAAAGAGTTGATTTTTGTGGAAAGGGCTATCATCTTATGTCCTTCCCTC
AAAAGAGTTGATTTTTGTGGAAAGGGCTATCATCTTATGTCCTTCCCTCAGTCAGCACCTCATGGTGTAGTCTTCTTGCA											AGTCAGCACCTCATGGTGTAGTCTTCTTGCATGTGACTTATGTCCCTGCACAAGAAAAGAACTTCACAACTGCTCCTGCC
TGTGACTTATGTCCCTGCACAAGAAAAGAACTTCACAACTGCTCCTGCCATTTGTCATGATGGAAAAGCACACTTTCCTC											ATTTGTCATGATGGAAAAGCACACTTTCCTCGTGAAGGTGTCTTTGTTTCAAATGGCACACACTGGTTTGTAACACAAAG
GTGAAGGTGTCTTTGTTTCAAATGGCACACACTGGTTTGTAACACAAAGGAATTTTTATGAACCACAAATCATTACTACA											GAATTTTTATGAACCACAAATCATTACTACAGACAACACATTTGTGTCTGGTAACTGTGATGTTGTAATAGGAATTGTCA
GACAACACATTTGTGTCTGGTAACTGTGATGTTGTAATAGGAATTGTCAACAACACAGTTTATGATCCTTTGCAACCTGA											ACAACACAGTTTATGATCCTTTGCAACCTGAATTAGATTCATTCAAGGAGGAGTTAGATAAATATTTTAAGAATCATACA
ATTAGATTCATTCAAGGAGGAGTTAGATAAATATTTTAAGAATCATACATCACCAGATGTTGATTTAGGTGACATCTCTG											TCACCAGATGTTGATTTAGGTGACATCTCTGGCATTAATGCTTCAGTTGTAAACATTCAAAAAGAAATTGACCGCCTCAA
GCATTAATGCTTCAGTTGTAAACATTCAAAAAGAAATTGACCGCCTCAATGAGGTTGCCAAGAATTTAAATGAATCTCTC											TGAGGTTGCCAAGAATTTAAATGAATCTCTCATCGATCTCCAAGAACTTGGAAAGTATGAGCAGTATATAAAATGGCCAT
ATCGATCTCCAAGAACTTGGAAAGTATGAGCAGTATATAAAATGGCCATGGTACATTTGGCTAGGTTTTATAGCTGGCTT											GGTACATTTGGCTAGGTTTTATAGCTGGCTTGATTGCCATAGTAATGGTGACAATTATGCTTTGCTGTATGACCAGTTGC
GATTGCCATAGTAATGGTGACAATTATGCTTTGCTGTATGACCAGTTGCTGTAGTTGTCTCAAGGGCTGTTGTTCTTGTG											TGTAGTTGTCTCAAGGGCTGTTGTTCTTGTGGATCCTGCTGCAAATTTGATGAAGACGACTCTGAGCCAGTGCTCAAAGG
GATCCTGCTGCAAATTTGATGAAGACGACTCTGAGCCAGTGCTCAAAGGAGTCAAATTACATTACACATAAACGAACTTA											AGTCAAATTACATTACACATAAACGAACTTATGGATTTGTTTATGAGAATCTTCACAATTGGAACTGTAACTTTGAAGCA
TGGATTTGTTTATGAGAATCTTCACAATTGGAACTGTAACTTTGAAGCAAGGTGAAATCAAGGATGCTACTCCTTCAGAT											AGGTGAAATCAAGGATGCTACTCCTTCAGATTTTGTTCGCGCTACTGCAACGATACCGATACAAGCCTCACTCCCTTTCG
TTTGTTCGCGCTACTGCAACGATACCGATACAAGCCTCACTCCCTTTCGGATGGCTTATTGTTGGCGTTGCACTTCTTGC											GATGGCTTATTGTTGGCGTTGCACTTCTTGCTGTTTTTCAGAGCGCTTCCAAAATCATAACTCTCAAAAAGAGATGGCAA
TGTTTTTCAGAGCGCTTCCAAAATCATAACTCTCAAAAAGAGATGGCAACTAGCACTCTCCAAGGGTGTTCACTTTGTTT											CTAGCACTCTCCAAGGGTGTTCACTTTGTTTGCAACTTGCTGTTGTTGTTTGTAACAGTTTACTCACACCTTTTGCTCGT
GCAACTTGCTGTTGTTGTTTGTAACAGTTTACTCACACCTTTTGCTCGTTGCTGCTGGCCTTGAAGCCCCTTTTCTCTAT											TGCTGCTGGCCTTGAAGCCCCTTTTCTCTATCTTTATGCTTTAGTCTACTTCTTGCAGAGTATAAACTTTGTAAGAATAA
CTTTATGCTTTAGTCTACTTCTTGCAGAGTATAAACTTTGTAAGAATAATAATGAGGCTTTGGCTTTGCTGGAAATGCCG											TAATGAGGCTTTGGCTTTGCTGGAAATGCCGTTCCAAAAACCCATTACTTTATGATGCCAACTATTTTCTTTGCTGGCAT
TTCCAAAAACCCATTACTTTATGATGCCAACTATTTTCTTTGCTGGCATACTAATTGTTACGACTATTGTATACCTTACA											ACTAATTGTTACGACTATTGTATACCTTACAATAGTGTAACTTCTTCAATTGTCATTACTTCAGGTGATGGCACAACAAG
ATAGTGTAACTTCTTCAATTGTCATTACTTCAGGTGATGGCACAACAAGTCCTATTTCTGAACATGACTACCAGATTGGT											TCCTATTTCTGAACATGACTACCAGATTGGTGGTTATACTGAAAAATGGGAATCTGGAGTAAAAGACTGTGTTGTATTAC
GGTTATACTGAAAAATGGGAATCTGGAGTAAAAGACTGTGTTGTATTACACAGTTACTTCACTTCAGACTATTACCAGCT											ACAGTTACTTCACTTCAGACTATTACCAGCTGTACTCAACTCAATTGAGTACAGACACTGGTGTTGAACATGTTACCTTC
GTACTCAACTCAATTGAGTACAGACATTGGTGTTGAACATGTTACCTTCTTCATCTACAATAAAATTGTTGATGAGCCTG											TTCATCTACAATAAAATTGTTGATGAGCCTGAAGAACATGTCCAAATTCACACAATCGACGGTTCATCCGGAGTTGTTAA
AAGAACATGTCCAAATTCACACAATCGACGGTTCATCCGGAGTTGTTAATCCAGTAATGGAACCAATTTATGATGAACCG											TCCAGTAATGGAACCAATTTATGATGAACCGACGACGACTACTAGCGTGCCTTTGTAAGCACAAGCTGATGAGTACGAAC
ACGACGACTACTAGCGTGCCTTTGTAAGCACAAGCTGATGAGTACGAACTTATGTACTCATTCGTTTCGGAAGAGATAGG											TTATGTACTCATTCGTTTCGGAAGAGATAGGTACGTTAATAGTTAATAGCGTACTTCTTTTTCTTGCTTTCGTGGTATTC
TACGTTAATAGTTAATAGCGTACTTCTTTTTCTTGCTTTCGTGGTATTCTTGCTAGTTACACTAGCCATCCTTACTGCGC											TTGCTAGTTACACTAGCCATCCTTACTGCGCTTCGATTGTGTGCGTACTGCTGCAATATTGTTAACGTGAGTCTTGTAAA
TTCGATTGTGTGCGTACTGCTGCAATATTGTTAACGTGAGTCTTGTAAAACCTTCTTTTTACGTTTACTCTCGTGTTAAA											ACCTTCTTTTTACGTTTACTCTCGTGTTAAAAATCTGAATTCTTCTAGAGTTCCTGATCTTCTGGTCTAAACGAACTAAA
AATCTGAATTCTTCTAGAGTTCCTGATCTTCTGGTCTAAACGAACTAAATATTATATTAGTTTTTCTGTTTGGAACTTTA											TATTATATTAGTTTTTCTGTTTGGAACTTTAATTTTAGCCATGGCAGGTTCCAACGGTACTATTACCGTTGAAGAGCTTA
ATTTTAGCCATGGCAGATTCCAACGGTACTATTACCGTTGAAGAGCTTAAAAAGCTCCTTGAAGAATGGAACCTAGTAAT											AAAAGCTCCTTGAAGAATGGAACCTAGTAATAGGTTTCCTATTCCTTACATGGATTTGTCTTCTACAATTTGCCTATGCC
AGGTTTCCTATTCCTTACATGGATTTGTCTTCTACAATTTGCCTATGCCAACAGGAATAGGTTTTTGTATATAATTAAGT											AACAGGAATAGGTTTTTGTATATAATTAAGTTAATTTTCCTCTGGCTGTTATGGCCAGTAACTTTAACTTGTTTTGTGCT
TAATTTTCCTCTGGCTGTTATGGCCAGTAACTTTAACTTGTTTTGTGCTTGCTGCTGTTTACAGAATAAATTGGATCACC											TGCTGCTGTTTACAGAATAAATTGGATCACCGGTGGAATTGCTATCGCAATGGCTTGTCTTGTAGGCTTGATGTGGCTCA
GGTGGAATTGCTATCGCAATGGCTTGTCTTGTAGGCTTGATGTGGCTCAGCTACTTCATTGCTTCTTTCAGACTGTTTGC											GCTACTTCATTGCTTCTTTCAGACTGTTTGCGCGTACGCGTTCCATGTGGTCATTCAATCCAGAAACTAACATTCTTCTC
GCGTACGCGTTCCATGTGGTCATTTAATCCAGAAACTAACATTCTTCTCAACGTGCCACTCCATGGCACTATTCTGACCA											AACGTGCCACTCCATGGCACTATTCTGACCAGACCGCTTCTAGAAAGTGAACTCGTAATCGGAGCTGTGATCCTTCGTGG
GACCGCTTCTAGAAAGTGAACTCGTAATCGGAGCTGTGATCCTTCGTGGACATCTTCGTATTGCTGGACACCATCTAGGA											ACATCTTCGTATTGCTGGACACCATCTAGGACGCTGTGACATCAAGGACCTGCCTAAAGAAATCACTGTTGCTACATCAC
CGCTGTGACATCAAGGACCTGCCTAAAGAAATCACTGTTGCTACATCACGAACGCTTTCTTATTACAAATTGGGAGCTTC											GAACGCTTTCTTATTACAAATTGGGAGCTTCGCAGCGTGTAGCAGGTGACTCAGGTTTTGCTGCATACAGTCGCTACAGG
GCAGCGTGTAGCAGGTGACTCAGGTTTTGCTGCATACAGTCGCTACAGGATTGGCAACTATAAATTAAACACAGACCATT											ATTGGCAACTATAAATTAAACACAGACCATTCCAGTAGCAGTGACAATATTGCTTTGCTTGTACAGTAAGTGACAACAGA
CCAGTAGCAGTGACAATATTGCTTTGCTTGTACAGTAAGTGACAACAGATGTTTCATCTCGTTGACTTTCAGGTTACTAT											TGTTTCATCTCGTTGACTTTCAGGTTACTATAGCAGAGATATTACTAATTATTATGCGGACTTTTAAAGTTTCCATTTGG
AGCAGAGATATTACTAATTATTATGCGGACTTTTAAAGTTTCCATTTGGAATCTTGATTACATCATAAACCTCATAATTA											AATCTTGATTACATCATAAACCTCATAATTAAAAATTTATCTAAGTCACTAACTGAGAATAAATATTCTCAATTAGATGA
AAAATTTATCTAAGTCACTAACTGAGAATAAATATTCTCAATTAGATGAAGAGCAACCAATGGAGATTCTCTAAACGAAC											AGAGCAACCAATGGAGATTGATTAAACGAACATGAAAATTATTCTTTTCTTGGCACTGATAACACTCGCTACTTGTGAGC
ATGAAAATTATTCTTTTCTTGGCACTGATAACACTCGCTACTTGTGAGCTTTATCACTACCAAGAGTGTGTTAGAGGTAC											TTTATCACTACCAAGAGTGTGTTAGAGGTACAACAGTACTTTTAAAAGAACCTTGCTCTTCTGGAACATACGAGGGCAAT
AACAGTACTTTTAAAAGAACCTTGCTCTTCTGGAACATACGAGGGCAATTCACCATTTCATCCTCTAGCTGATAACAAAT											TCACCATTTCATCCTCTAGCTGATAACAAATTTGCACTGACTTGCTTTAGCACTCAATTTGCTTTTGCTTGTCCTGACGG
TTGCACTGACTTGCTTTAGCACTCAATTTGCTTTTGCTTGTCCTGACGGCGTAAAACACGTCTATCAGTTACGTGCCAGA											CGTAAAACACGTCTATCAGTTACGTGCCAGATCAGTTTCACCTAAACTGTTCATCAGACAAGAGGAAGTTCAAGAACTTT
TCAGTTTCACCTAAACTGTTCATCAGACAAGAGGAAGTTCAAGAACTTTACTCTCCAATTTTTCTTATTGTTGCGGCAAT											ACTCTCCAATTTTTCTTATTGTTGCGGCAATAGTGTTTATAACACTTTGCTTCACACTCAAAAGAAAGACAGAATGATTG
AGTGTTTATAACACTTTGCTTCACACTCAAAAGAAAGACAGAATGATTGAACTTTCATTAATTGACTTCTATTTGTGCTT											AACTTTCATTAATTGACTTCTATTTGTGCTTTTTAGCCTTTCTGTTATTCCTTGTTTTAATTATGCTTATTATCTTTTGG
TTTAGCCTTTCTGTTATTCCTTGTTTTAATTATGCTTATTATCTTTTGGTTCTCACTTGAACTGCAAGATCATAATGAAA											TTCTCACTTGAACTGCAAGATCATAATGAAACTTGTCACGCCTAAACGAACATGAAATTTCTTGTTTTCTTAGGAATCAT
CTTGTCACGCCTAAACGAACATGAAATTTCTTGTTTTCTTAGGAATCATCACAACTGTAGCTGCATTTCACCAAGAATGT											CACAACTGTAGCTGCATTTCACCAAGAATGTAGTTTACAGTCATGTACTCAACATCAACCATATGTAGTTGATGACCCGT
AGTTTACAGTCATGTACTCAACATCAACCATATGTAGTTGATGACCCGTGTCCTATTCACTTCTATTCTAAATGGTATAT											GTCCTATTCACTTCTATTCTAAATGGTATATTAGAGTAGGAGCTAGAAAATCAGCACCTTTAATTGAATTGTGCGTGGAT
TAGAGTAGGAGCTAGAAAATCAGCACCTTTAATTGAATTGTGCGTGGATGAGGCTGGTTCTAAATCACCCATTCAGTACA											GAGGCTGGTTCTAAATCACCCATTCAGTACATCGATATCGGTAATTATACAGTTTCCTGTTTACCTTTTACAATTAATTG
TCGATATCGGTAATTATACAGTTTCCTGTTTACCTTTTACAATTAATTGCCAGGAACCTAAATTGGGTAGTCTTGTAGTG											CCAGGAACCTAAATTGGGTAGTCTTGTAGTGCGTTGTTCGTTCTATGAAGACTTTTTAGAGTATCATGACGTTCGTGTTG
CGTTGTTCGTTCTATGAAGACTTTTTAGAGTATCATGACGTTCGTGTTGTTTTAGATTTCATCTAAACGAACAAACTTAA											TTTTAGATTTCATCTAAACGAACAAACTTAAATGTCTGATAATGGACCCCAAAATCAGCGAAATGCACTCCGCATTACGT
ATGTCTGATAATGGACCCCAAAATCAGCGAAATGCACTCCGCATTACGTTTGGTGGACCCTCAGATTCAACTGGCAGTAA											TTGGTGGACCCTCAGATTCAACTGGCAGTAACCAGAATGGTGGGGCGCGATCAAAACAACGTCGGCCCCAAGGTTTACCC
CCAGAATGGTGGGGCGCGATCAAAACAACGTCGGCCCCAAGGTTTACCCAATAATACTGCGTCTTGGTTCACCGCTCTCA											AATAATACTGCGTCTTGGTTCACCGCTCTCACTCAACATGGCAAGGAAGACCTTAAATTCCCTCGAGGACAAGGCGTTCC
CTCAACATGGCAAGGAAGACCTTAAATTCCCTCGAGGACAAGGCGTTCCAATTAACACCAATAGCAGTCCAGATGACCAA											AATTAACACCAATAGCAGTCCAGATGACCAAATTGGCTACTACCGAAGAGCTACCAGACGAATTCGTGGTGGTGACGGTA
ATTGGCTACTACCGAAGAGCTACCAGACGAATTCGTGGTGGTGACGGTAAAATGAAAGATCTCAGTCCAAGATGGTATTT											AAATGAAAGATCTCAGTCCAAGATGGTATTTCTACTACCTAGGAACTGGGCCAGAAGCTGGACTTCCCTATGGTGCTAAC
CTACTACCTAGGAACTGGGCCAGAAGCTGGACTTCCCTATGGTGCTAACAAAGACGGCATCATATGGGTTGCAACTGAGG											AAAGACGGCATCATATGGGTTGCAACTGAGGGAGCCTTGAATACACCAAAAGATCACATTGGCACCCGCAATCCTGCTAA
GAGCCTTGAATACACCAAAAGATCACATTGGCACCCGCAATCCTGCTAACAATGCTGCAATCGTGCTACAACTTCCTCAA											CAATGCTGCAATCGTGCTACAACTTCCTCAAGGAACAACATTGCCAAAAGGCTTCTACGCAGAAGGGAGCAGAGGCGGCA
GGAACAACATTGCCAAAAGGCTTCTACGCAGAAGGGAGCAGAGGCGGCAGTCAAGCCTCTTCTCGTTCCTCATCACGTAG											GTCAAGCCTCTTCTCGTTCCTCATCACGTAGTCGCAACAGTTCAAGAAATTCAACTCCAGGCAGCAGTAAACGAACTTCT
TCGCAACAGTTCAAGAAATTCAACTCCAGGCAGCAGTAAACGAACTTCTCCTGCTAGAATGGCTGGCAATGGCGGTGATG											CCTGCTAGAATGGCTGGCAATGGCGGTGATGCTGCTCTTGCTTTGCTGCTGCTTGACAGATTGAACCAGCTTGAGAGCAA
CTGCTCTTGCTTTGCTGCTGCTTGACAGATTGAACCAGCTTGAGAGCAAAATGTCTGGTAAAGGCCAACAACAACAAGGC											AATGTCTGGTAAAGGCCAACAACAACAAGGCCAAACTGTCACTAAGAAATCTGCTGCTGAGGCTTCTAAGAAGCCTCGGC
CAAACTGTCACTAAGAAATCTGCTGCTGAGGCTTCTAAGAAGCCTCGGCAAAAACGTACTGCCACTAAAGCATACAATGT											AAAAACGTACTGCCACTAAAGCATACAATGTAACACAAGCTTTCGGCAGACGTGGTCCAGAACAAACCCAAGGAAATTTT
AACACAAGCTTTCGGCAGACGTGGTCCAGAACAAACCCAAGGAAATTTTGGGGACCAGGAACTAATCAGACAAGGAACTG											GGGGACCAGGAACTAATCAGACAAGGAACTGATTACAAACATTGGCCGCAAATTGCACAATTTGCCCCCAGCGCTTCAGC
ATTACAAACATTGGCCGCAAATTGCACAATTTGCCCCCAGCGCTTCAGCGTTCTTCGGAATGTCGCGCATTGGCATGGAA											GTTCTTCGGAATGTCGCGCATTGGCATGGAAGTCACACCTTCGGGAACGTGGTTGACCTACACAGGTGCCATCAAATTGG
GTCACACCTTCGGGAACGTGGTTGACCTACACAGGTGCCATCAAATTGGATGACAAAGATCCAAATTTCAAAGATCAAGT											ATGACAAAGATCCAAATTTCAAAGATCAAGTCATTTTGCTGAATAAGCATATTGACGCATACAAAACATTCCCACCAACA
CATTTTGCTGAATAAGCATATTGACGCATACAAAACATTCCCACCAACAGAGCCTAAAAAGGACAAAAAGAAGAAGGCTG											GAGCCTAAAAAGGACAAAAAGAAGAAGGCTGATGAAACTCAAGCCTTACCGCAGAGACAGAAGAAACAGCAAACTGTGAC
ATGAAACTCAAGCCTTACCGCAGAGACAGAAGAAACAGCAAACTGTGACTCTTCTTCCTGCTGCAGATTTGGATGATTTC											TCTTCTTCCTGCTGCAGATTTGGATGATTTCTCCAAACAATTGCAACAATCCATGAGCAGTGCTGACTCAACTCAGGCCT
TCCAAACAATTGCAACAATCCATGAGCCGTGCTGACTCAACTCAGGCCTAAACTCATGCAGACCACACAAGGCAGATGGG											AAACTCATGCAGACCACACAAGGCAGATGGGCTATATAAACGTTTTCGCTTTTCCGTTTACGATATATAGTCTACTCTTG
CTATATAAACGTTTTCGCTTTTCCGTTTACGATATATAGTCTACTCTTGTGCAGAATGAATTCTCGTAACTACATAGCAC											TGCAGAATGAATTCTCGTAACTACATAGCACAAGTAGATGTAGTTAACTTTAATCTCACATAGCAATCTTTAATCAGTGT
AAGTAGATGTAGTTAACTTTAATCTCACATAGCAATCTTTAATCAGTGTGTAACATTAGGGAGGACTTGAAAGAGCCACC											GTAACATTAGGGAGGACTTGAAAGAGCCACCACATTTTCACCGAGGCCACGCGGAGTACGATCGAGTGTACAGTGAACAA
ACATTTTCACCNNNNNNNNNNNNNNNNNNNNNNNNNNTACAGTGAACAATGCTAGGGAGAGCTGCCTATATGGAAGAGCC											TGCTAG
CTAATGTGTAAAATTAATTTTAGTAGTGCTATCCCCATG

## Sheet: Table S4
Table S4. Sample, library and sequencing metrics.
RUN	cDNA CONCEN-TRATION	SAMPLE'S NAME	N GENE CT	VIRAL RNA COPY PER REACTION (5 μl)	LIBRARY CONCEN-TRATION [pM] (TARGET 70 pM)	REAMPLIFIED	REAMPLIFIED LIBRARY CONCEN-TRATION [ng/ml] (TARGET 18 ng/ml)	READS	ON TARGET	MEAN DEPTH	UNIFORMITY	USED FOR LINEAGE ASSESMENT	AMPLICONS 1000X	AMPLICONS 100X	AMPLICONS 10X	TARGET BASE COVERAGE AT 1X	TARGET BASE COVERAGE AT 20X	TARGET BASE COVERAGE AT 100X	TARGET BASE COVERAGE AT 500X	TARGET BASES WITH NO STRAND BIAS	PERCENT END-TO-END READS	BARCODE
R1		8	16	1280000	50.9008	no		5455	0.9952	15.59	0.7197	no - normalization protocol	1	5	37	0.9531	0.0598	0.0126	0.002	0.9012	0.7926	IonXpress_001
R1		6	13	10240000	266.521	no		1311476	0.9994	8159	0.9244	no - normalization protocol	206	232	237	1	0.9999	0.9966	0.9693	0.9881	0.8292	IonXpress_003
R1		5	17	640000	34.4595	no		317522	0.9987	1674	0.6162	no - normalization protocol	71	133	231	0.998	0.934	0.7993	0.5265	0.9622	0.7888	IonXpress_004
R1		4	19	160000	46.7038	no		731225	0.999	4681	0.8219	no - normalization protocol	120	140	235	0.9998	0.9616	0.9044	0.8634	0.9614	0.8085	IonXpress_005
R1		1	21	40000	3.33001	yes	48.6	31098	0.9364	97.21	0.3159	no - normalization protocol	7	25	119	0.9926	0.3125	0.1062	0.0287	0.8951	0.7282	IonXpress_008
R1		16	15	2560000	5.6889	yes	56	19508	0.9978	65.49	0.1649	no - normalization protocol	6	19	50	0.6957	0.1454	0.0663	0.0321	0.9836	0.6769	IonXpress_009
R1		15	17	640000	22.54	yes	27.4	108713	0.9977	453	0.2562	no - normalization protocol	17	59	180	0.9882	0.5826	0.2574	0.1269	0.9103	0.7717	IonXpress_010
R1		14	20	80000	53.9907	no		680189	0.9984	4145	0.7451	no - normalization protocol	108	138	235	0.9995	0.9506	0.8969	0.8267	0.9478	0.8069	IonXpress_011
R1		13	16	1280000	143.275	no		1785456	0.9993	11491	0.9462	no - normalization protocol	228	236	237	1	1	0.9993	0.9966	0.9922	0.8217	IonXpress_012
R1		12	31	39	176.869	no		940079	0.8697	4836	0.8872	no - normalization protocol	151	222	236	1	0.9961	0.9811	0.9237	0.9866	0.7962	IonXpress_013
R1		11	17	640000	212.817	no		1734629	0.9992	11103	0.958	no - normalization protocol	233	234	237	1	1	0.9983	0.9962	0.9906	0.8109	IonXpress_014
R1		10	18	320000	258.756	no		1197161	0.9992	7558	0.8801	no - normalization protocol	165	227	237	1	0.9981	0.9878	0.9505	0.9869	0.8121	IonXpress_015
R1		24	19	160000	222.738	no		1262311	0.999	7849	0.9347	no - normalization protocol	215	234	237	1	1	0.9985	0.9863	0.9885	0.8141	IonXpress_017
R1		23	14	5120000	522.901	no		1060472	0.9994	6606	0.9005	no - normalization protocol	207	234	237	1	0.9989	0.9974	0.9862	0.86	0.7513	IonXpress_018
R1		22	17	640000	316.747	no		863794	0.9991	5440	0.9523	no - normalization protocol	219	234	237	1	1	0.9962	0.9868	0.9893	0.8066	IonXpress_019
R1		21	17	640000	415.077	no		1232253	0.9994	7890	0.9135	no - normalization protocol	218	234	237	1	0.9982	0.997	0.9908	0.9728	0.8064	IonXpress_020
R1		20	18	320000	437.655	no		1371026	0.9991	8807	0.9516	no - normalization protocol	230	236	237	1	0.9995	0.9995	0.9951	0.9918	0.8018	IonXpress_021
R1		19	14	5120000	593.28	no		1155954	0.999	7455	0.9703	no - normalization protocol	231	234	237	1	0.9986	0.9984	0.9958	0.9816	0.8081	IonXpress_022
R1		18	22	20000	123.027	no		1175036	0.9435	6930	0.9386	no - normalization protocol	225	234	237	1	0.9984	0.997	0.9946	0.9889	0.7974	IonXpress_023
R1		17	17	640000	55.3122	no		679393	0.999	4041	0.7518	no - normalization protocol	123	219	237	1	0.9956	0.9659	0.8491	0.9817	0.8141	IonXpress_024
R1		32	16	1280000	708.351	no		844551	0.9991	5348	0.808	no - normalization protocol	116	231	237	1	0.9962	0.9603	0.8386	0.9862	0.7935	IonXpress_025
R1		31	12	20480000	246.808	no		893638	0.9993	5739	0.9552	no - normalization protocol	223	234	237	1	0.9983	0.997	0.9919	0.9864	0.8142	IonXpress_026
R1		30	20	80000	187.561	no		1200338	0.9987	7488	0.9471	no - normalization protocol	221	234	237	1	0.9997	0.9983	0.9907	0.9803	0.8013	IonXpress_027
R1		29	14	5120000	696.398	no		1034527	0.9996	6742	0.9085	no - normalization protocol	205	233	236	1	0.9976	0.9963	0.9889	0.9881	0.8305	IonXpress_028
R1		27	12	20480000	287.525	no		960601	0.9993	6081	0.9518	no - normalization protocol	219	232	236	1	0.9963	0.9954	0.9838	0.9855	0.8085	IonXpress_030
R1		26	21	40000	890.801	no		907402	0.9991	5827	0.9455	no - normalization protocol	215	234	237	1	0.9984	0.997	0.9927	0.9872	0.7993	IonXpress_031
R1		25	18	320000	297.634	no		897734	0.9992	5605	0.9379	no - normalization protocol	212	233	237	1	0.9983	0.9958	0.9843	0.9892	0.8081	IonXpress_032
R1		40	20	80000	144.943	no		1662740	0.998	10354	0.9428	no - normalization protocol	223	234	237	1	0.9981	0.9973	0.9911	0.9902	0.8056	IonXpress_033
R1		39	29	156	96.58	no		1045331	0.6071	3539	0.7933	no - normalization protocol	109	160	236	1	0.9795	0.9131	0.8287	0.9491	0.7794	IonXpress_034
R1		38	14	5120000	180.507	no		1752261	0.9994	11412	0.9322	no - normalization protocol	232	235	237	1	0.9978	0.9965	0.9934	0.9847	0.8221	IonXpress_035
R1		37	14	5120000	218.618	no		1690288	0.9995	11012	0.9053	no - normalization protocol	231	234	237	1	0.9983	0.9974	0.9953	0.9789	0.8238	IonXpress_036
R1		36	16	1280000	683.798	no		898851	0.9994	5820	0.9375	no - normalization protocol	220	232	237	1	0.9982	0.9955	0.9899	0.9869	0.8096	IonXpress_037
R1		35	21	40000	204.942	no		1796548	0.9995	11357	0.9434	no - normalization protocol	226	234	237	1	0.9989	0.9984	0.993	0.9904	0.8245	IonXpress_038
R1		34	17	640000	430.238	no		2020241	0.9994	12963	0.9416	no - normalization protocol	232	235	237	1	1	0.9975	0.9961	0.9843	0.7991	IonXpress_039
R1		33	14	5120000	388.719	no		1603001	0.9994	10294	0.9416	no - normalization protocol	229	232	237	1	0.9993	0.9963	0.9926	0.9849	0.8006	IonXpress_040
R1		42	16	1280000	378.786	no		1153847	0.9995	7481	0.9411	no - normalization protocol	227	234	237	1	0.9983	0.9974	0.9932	0.9787	0.8175	IonXpress_047
R1		41	18	320000	378.414	no		876223	0.9992	5641	0.913	no - normalization protocol	202	236	237	1	0.9995	0.9982	0.9916	0.99	0.816	IonXpress_048
R1		56	17	640000	89.4503	no		13269	0.997	54.16	0.8791	no - normalization protocol	1	16	201	0.9937	0.7883	0.0834	0.0062	0.9453	0.6747	IonXpress_049
R1		55	15	2560000	413.843	no		1084130	0.9994	6974	0.9285	no - normalization protocol	218	234	237	1	0.9994	0.9978	0.9913	0.9904	0.7996	IonXpress_050
R1		54	19	160000	308.066	no		1179029	0.9994	7554	0.9542	no - normalization protocol	227	231	237	1	0.9978	0.9956	0.9919	0.9892	0.813	IonXpress_051
R1		53	18	320000	296.122	no		1023288	0.9993	6554	0.9495	no - normalization protocol	227	234	237	1	0.9966	0.9952	0.9904	0.9871	0.8095	IonXpress_052
R1		52	17	640000	333.946	no		1311745	0.9993	8381	0.9289	no - normalization protocol	225	232	237	1	0.9975	0.9947	0.9878	0.9908	0.8095	IonXpress_053
R1		51	18	320000	177.61	no		976047	0.9995	6350	0.9086	no - normalization protocol	209	232	236	0.9999	0.9957	0.9939	0.9869	0.967	0.8061	IonXpress_054
R1		50	15	2560000	323.842	no		1104661	0.9994	7114	0.8958	no - normalization protocol	207	234	237	1	1	0.9974	0.9866	0.9763	0.8091	IonXpress_055
R1		49	17	640000	219.184	no		955166	0.9995	6127	0.9348	no - normalization protocol	216	234	237	1	0.9976	0.997	0.9927	0.9704	0.8106	IonXpress_056
R1		64	24	5000	4474.83	no		356469	0.9893	2155	0.9667	no - normalization protocol	165	234	237	1	0.9993	0.997	0.9728	0.9917	0.7312	IonXpress_057
R1		63	16	1280000	221.809	no		667901	0.9991	4204	0.8182	no - normalization protocol	125	212	236	0.9983	0.9966	0.9493	0.8575	0.9857	0.8045	IonXpress_058
R1		62	17	640000	395.391	no		715053	0.9992	4600	0.9431	no - normalization protocol	202	233	237	1	0.9995	0.9961	0.9864	0.9904	0.8124	IonXpress_059
R1		61	18	320000	540.037	no		921003	0.9993	5935	0.9448	no - normalization protocol	219	233	237	1	0.9982	0.9954	0.9894	0.9804	0.8095	IonXpress_060
R1		60	17	640000	406.246	no		729219	0.9994	4722	0.958	no - normalization protocol	216	234	237	1	0.9977	0.9974	0.9917	0.9801	0.809	IonXpress_061
R1		59	20	80000	259.192	no		780296	0.9993	4968	0.9569	no - normalization protocol	222	234	237	1	0.9984	0.9974	0.9875	0.9916	0.8039	IonXpress_062
R1		58	17	640000	150.825	no		903435	0.9993	5776	0.9528	no - normalization protocol	222	233	237	1	0.9974	0.996	0.9914	0.9879	0.8108	IonXpress_063
R1		57	15	2560000	121.19	no		1042968	0.9995	6750	0.9307	no - normalization protocol	224	235	237	1	0.9995	0.9985	0.9925	0.9857	0.7995	IonXpress_064
R1		69	17	640000	494.187	no		679750	0.999	4382	0.9247	no - normalization protocol	190	232	237	1	0.9981	0.9951	0.9886	0.9895	0.7992	IonXpress_068
R1		68	15	2560000	751.194	no		832158	0.9991	5350	0.9214	no - normalization protocol	200	236	237	1	1	0.9986	0.9922	0.9898	0.8029	IonXpress_069
R1		67	20	80000	843.423	no		573327	0.9992	3682	0.9375	no - normalization protocol	177	234	237	1	0.9986	0.9964	0.9868	0.9824	0.7927	IonXpress_070
R1		66	15	2560000	358.137	no		798132	0.9996	5227	0.916	no - normalization protocol	196	234	236	1	0.9981	0.9965	0.9905	0.981	0.8278	IonXpress_071
R1		65	22	20000	83.823	no		952427	0.9779	6023	0.9076	no - normalization protocol	199	236	237	1	1	0.9995	0.9958	0.9796	0.8155	IonXpress_072
R1		80	17	640000	384.123	no		876371	0.9979	5544	0.9561	no - normalization protocol	227	233	237	1	0.9987	0.9949	0.9902	0.9902	0.7914	IonXpress_073
R1		79	18	320000	294.835	no		948239	0.9992	6098	0.9665	no - normalization protocol	229	233	237	1	0.9933	0.9922	0.9885	0.98	0.7862	IonXpress_074
R1		78	19	160000	276.598	no		1190411	0.9984	7657	0.9509	no - normalization protocol	227	233	237	1	0.9993	0.9972	0.9921	0.9901	0.8073	IonXpress_075
R1		77	16	1280000	292.36	no		1306479	0.9994	8422	0.953	no - normalization protocol	230	234	237	1	1	0.9984	0.9961	0.9908	0.8059	IonXpress_076
R1		75	19	160000	207.473	no		1326582	0.9973	8599	0.9408	no - normalization protocol	226	235	237	1	1	0.9987	0.9948	0.9769	0.7972	IonXpress_078
R1		74	17	640000	312.299	no		970978	0.9991	6187	0.9425	no - normalization protocol	225	235	237	1	0.9995	0.999	0.9946	0.9904	0.7994	IonXpress_079
R1		73	22	20000	154.91	no		1575150	0.9985	10077	0.9413	no - normalization protocol	227	236	237	1	1	0.9981	0.9923	0.9898	0.8135	IonXpress_080
R1		88	18	320000	353.043	no		9512506	0.9992	6001	0.8936	no - normalization protocol	200	234	237	1	0.9995	0.9966	0.9703	0.9801	0.8065	IonXpress_081
R1		87	20	80000	187.58	no		1081148	0.9992	6939	0.9102	no - normalization protocol	206	234	236	1	0.9978	0.9955	0.983	0.9816	0.8062	IonXpress_082
R1		86	21	40000	33.1629	no		386312	0.9985	2212	0.7909	no - normalization protocol	103	217	237	1	0.9965	0.9702	0.7722	0.985	0.7907	IonXpress_083
R1		85	13	10240000	132.504	no		1714704	0.9993	11095	0.8999	no - normalization protocol	228	234	237	1	0.9996	0.9959	0.9926	0.9813	0.8085	IonXpress_084
R1		84	20	80000	160.549	no		937847	0.9988	6066	0.9507	no - normalization protocol	226	236	237	1	1	0.9995	0.994	0.9767	0.8091	IonXpress_085
R1		83	18	320000	214.169	no		1223225	0.9993	7882	0.9421	no - normalization protocol	225	235	237	1	0.9995	0.9989	0.9921	0.9904	0.8127	IonXpress_086
R1		82	20	80000	181.689	no		1370767	0.9992	8819	0.9514	no - normalization protocol	231	234	237	1	0.9994	0.9984	0.9958	0.9901	0.8172	IonXpress_087
R1		81	13	10240000	154.772	no		1554444	0.9993	9961	0.9388	no - normalization protocol	230	234	237	1	0.9986	0.9974	0.994	0.9874	0.7982	IonXpress_088
R1		95	19	160000	13.0569	yes	37.2	25972	0.995	98.62	0.2908	no - normalization protocol	7	35	94	0.9239	0.2931	0.1485	0.0462	0.9431	0.6519	IonXpress_090
R1		94	15	2560000	18.6872	yes	22	36101	0.9987	184.9	0.4893	no - normalization protocol	9	53	128	0.9437	0.6006	0.2892	0.1198	0.9114	0.7768	IonXpress_091
R1		93	17	640000	36.9019	yes	65.8	67668	0.9989	380.9	0.6498	no - normalization protocol	20	102	182	0.986	0.8656	0.5855	0.2404	0.9285	0.7863	IonXpress_092
R1		92	16	1280000	12.109	yes	21.6	23522	0.9988	104.4	0.4167	no - normalization protocol	3	38	124	0.9603	0.4287	0.1929	0.0511	0.9071	0.7298	IonXpress_093
R1		91	21	40000	38.5591	yes	171	18598	0.9956	82.76	0.2948	no - normalization protocol	5	30	80	0.8484	0.2727	0.1447	0.055	0.9344	0.729	IonXpress_094
R1		90	16	1280000	3.80109	yes	13.5	24720	0.997	96.43	0.2386	no - normalization protocol	5	33	83	0.864	0.2367	0.1324	0.0338	0.967	0.7211	IonXpress_095
R1		89	16	1280000	106.502	no		1213347	0.999	7347	0.8586	no - normalization protocol	173	230	237	1	0.9974	0.9903	0.9545	0.9879	0.8059	IonXpress_096
R2		39_21	17	640000	190.137	no		1116	0.9561	2.7	0.8709	no - normalization protocol	0	1	23	0.7613	0.0074	0.0007	0	0.9853	0.2727	IonXpress_001
R2		37_21	22	20000	67.4766	yes	45.6	545682	0.9703	2171	0.2854	no - normalization protocol	44	177	237	1	0.9677	0.7336	0.2663	0.9668	0.8068	IonXpress_002
R2		28_21	21	40000	40.9853	yes	82.4	286940	0.9886	1400	0.4513	no - normalization protocol	46	164	236	1	0.9591	0.7335	0.3089	0.947	0.7884	IonXpress_003
R2		26_21	17	640000	67.5782	yes	22.6	1693263	0.9956	7590	0.3976	no - normalization protocol	105	231	237	1	0.9983	0.9562	0.7101	0.9602	0.8036	IonXpress_004
R2		19_21	19	160000	124.284	no		1684253	0.9905	10008	0.8227	no - normalization protocol	179	234	237	1	0.9983	0.9903	0.9355	0.9875	0.8028	IonXpress_006
R2		16_21	20	80000	518.021	no		1767701	0.9994	11611	0.9858	no - normalization protocol	231	235	237	1	1	0.9964	0.9938	0.9891	0.8048	IonXpress_007
R2		12_21	20	80000	1586.7	no		1108620	0.9993	7333	0.9895	no - normalization protocol	230	237	237	1	1	0.9998	0.9938	0.9878	0.8004	IonXpress_008
R2		152_21	21	40000	191.127	no		2340280	0.9975	14526	0.9137	no - normalization protocol	227	235	237	1	0.9987	0.9978	0.9893	0.9865	0.7919	IonXpress_009
R2		68_21	15	2560000	165.701	no		2525876	0.9983	15672	0.9065	no - normalization protocol	230	237	237	1	0.9998	0.9987	0.9937	0.9902	0.8091	IonXpress_010
R2		58_21	22	20000	117.326	no		4929467	0.9905	31619	0.9736	no - normalization protocol	233	237	237	1	1	0.9995	0.9984	0.9886	0.8079	IonXpress_011
R2		55_21	21	40000	133.487	no		2583953	0.9702	16113	0.9537	no - normalization protocol	231	236	237	1	0.998	0.9964	0.9935	0.9834	0.8212	IonXpress_012
R2		47_21	20	80000	703.858	no		1614866	0.9947	10516	0.9885	no - normalization protocol	235	236	237	1	1	0.9995	0.9977	0.9886	0.8116	IonXpress_014
R2		44_21	20	80000	93.3233	no		758346	0.5788	1911	0.2954	no - normalization protocol	51	158	237	1	0.9434	0.6599	0.2607	0.951	0.7517	IonXpress_016
R2		40_20	19	160000	468.85	no		1261575	0.9992	7632	0.8884	no - normalization protocol	206	233	237	1	0.9985	0.9956	0.9792	0.9887	0.8119	IonXpress_017
R2		33_20	17	640000	545.125	no		1158627	0.9996	7090	0.9038	no - normalization protocol	205	234	237	1	0.9994	0.9972	0.9811	0.838	0.7588	IonXpress_018
R2		29_20	16	1280000	335.453	no		1147794	0.9995	7443	0.9557	no - normalization protocol	227	235	237	1	0.9994	0.9989	0.9922	0.9832	0.8142	IonXpress_019
R2		25_20	21	40000	464.867	no		2483593	0.9983	13896	0.7531	no - normalization protocol	198	237	237	1	1	0.999	0.9626	0.9715	0.8126	IonXpress_020
R2		24_20	18	320000	665.996	no		1341189	0.9971	8388	0.9078	no - normalization protocol	216	235	237	1	1	0.9973	0.9882	0.9929	0.8065	IonXpress_021
R2		22_20	18	320000	1224.86	no		1100569	0.9989	6640	0.8625	no - normalization protocol	191	234	237	1	0.9988	0.9969	0.9572	0.9824	0.8024	IonXpress_022
R2		5_20	19	160000	193.425	no		1164448	0.9965	6840	0.8184	no - normalization protocol	184	232	237	1	0.9988	0.9898	0.9332	0.9874	0.803	IonXpress_023
R2		3_20	19	160000	2103.05	no		750535	0.9997	4891	0.9655	no - normalization protocol	215	236	237	1	1	0.9991	0.9956	0.9833	0.8134	IonXpress_024
R2		197_20	15	2560000	23.914	yes	28.6	18300	0.996	58.4	0.1425	no - normalization protocol	7	18	49	0.7561	0.1113	0.0524	0.0272	0.9742	0.6327	IonXpress_025
R2		195_20	20	80000	114.079	no		1002239	0.9864	5229	0.6449	no - normalization protocol	124	227	236	1	0.9953	0.9446	0.7903	0.9869	0.7766	IonXpress_026
R2		191_20	17	640000	567.088	no		1840901	0.9996	11937	0.97	no - normalization protocol	231	236	237	1	1	0.9989	0.9942	0.9817	0.8063	IonXpress_027
R2		189_20	22	20000	568.927	no		1205503	0.987	7778	0.9731	no - normalization protocol	230	235	237	1	0.9995	0.9985	0.9938	0.9856	0.8281	IonXpress_028
R2		178_20	22	20000	358.747	no		612068	0.9509	3018	0.6198	no - normalization protocol	86	199	237	1	0.9731	0.8746	0.6454	0.9645	0.7948	IonXpress_030
R2		160_20	17	640000	240.587	no		1763692	0.9987	10569	0.851	no - normalization protocol	197	235	237	1	1	0.9957	0.9542	0.9882	0.7988	IonXpress_031
R2		53_20	14	5120000	277.098	no		771281	0.9979	4221	0.7033	no - normalization protocol	121	227	237	1	0.9989	0.9526	0.7856	0.9863	0.8011	IonXpress_032
R2		13_22	18	320000	128.689	no		105731	0.9976	499.5	0.3138	no - normalization protocol	20	63	187	0.9575	0.6849	0.3137	0.1412	0.9112	0.7726	IonXpress_033
R2		246_20	21	40000	139.211	no		1013301	0.9413	5338	0.7638	no - normalization protocol	160	230	237	1	0.9959	0.9821	0.8926	0.9816	0.7937	IonXpress_034
R2		244_20	22	20000	36.529	yes	154	395945	0.9608	1986	0.5855	no - normalization protocol	65	176	236	1	0.9613	0.8253	0.5146	0.9559	0.7931	IonXpress_035
R2		215_20	19	160000	87.2183	no		1036239	0.9987	5242	0.529	no - normalization protocol	105	225	237	1	0.9963	0.9433	0.7332	0.9704	0.8212	IonXpress_036
R2		214_20	18	320000	87.2301	no		1008336	0.9994	5268	0.609	no - normalization protocol	116	228	237	1	0.998	0.9681	0.7805	0.9847	0.8148	IonXpress_037
R2		207_20	17	640000	70.9602	no		67936	0.9946	189.9	0.2713	no - normalization protocol	5	15	184	0.9985	0.5249	0.0569	0.0195	0.7612	0.8922	IonXpress_038
R2		206_20	21	40000	50.8809	yes	27.6	406563	0.9497	1343	0.2069	no - normalization protocol	28	96	236	0.9999	0.8667	0.3306	0.1689	0.9298	0.8289	IonXpress_039
R2		203_20	18	320000	124.983	no		366299	0.9975	1605	0.4391	no - normalization protocol	53	166	237	1	0.9703	0.7582	0.3188	0.9588	0.7555	IonXpress_040
R2		48	14	5120000	44.0054	yes	130	344707	0.9833	2050	0.7282	no - normalization protocol	88	121	210	0.9664	0.878	0.8317	0.6916	0.8864	0.7797	IonXpress_041
R2		47	18	320000	537.251	no		3145839	0.9997	20772	0.9586	no - normalization protocol	231	236	237	1	1	0.9992	0.9974	0.9579	0.8384	IonXpress_042
R2		46	15	2560000	434.168	no		3387251	0.9996	21967	0.9597	no - normalization protocol	232	237	237	1	1	1	0.997	0.9873	0.8204	IonXpress_043
R2		45	18	320000	502.976	no		4571059	0.9995	30053	0.948	no - normalization protocol	235	235	237	1	1	0.999	0.9986	0.9889	0.8358	IonXpress_044
R2		44	14	5120000	548.19	no		4640265	0.9997	30572	0.9559	no - normalization protocol	234	237	237	1	1	0.9982	0.9974	0.9843	0.825	IonXpress_045
R2		43	20	80000	283.85	no		4802487	0.9996	31405	0.9696	no - normalization protocol	236	237	237	1	1	0.9995	0.9995	0.9732	0.8271	IonXpress_046
R2		68_22	18	320000	124.765	no		746322	0.9796	2187	0.1478	no - normalization protocol	25	101	237	1	0.8785	0.3478	0.1281	0.9319	0.7949	IonXpress_047
R2		18_22	17	640000	36.0629	yes	70.8	145840	0.9988	484.5	0.2219	no - normalization protocol	21	53	196	0.9862	0.624	0.2197	0.1099	0.8821	0.7193	IonXpress_048
R2		147_21	23	10000	366.736	no		772437	0.9882	4706	0.7897	no - normalization protocol	121	158	236	0.9972	0.9166	0.8725	0.8251	0.9754	0.8158	IonXpress_049
R2		143_21	23	10000	201.812	no		191535	0.9352	907.8	0.3477	no - normalization protocol	31	76	166	0.9532	0.7117	0.4509	0.192	0.9397	0.7908	IonXpress_050
R2		67_21	24	5000	84.9196	no		31712508	0.9916	19703	0.8901	no - normalization protocol	221	236	237	1	1	0.9977	0.99	0.9856	0.8161	IonXpress_051
R2		60_21	23	10000	43.3449	yes	69	234716	0.9915	1300	0.6678	no - normalization protocol	72	149	231	0.9964	0.9323	0.8137	0.5718	0.9488	0.7908	IonXpress_052
R2		43_21	23	10000	24.1205	yes	57.2	365711	0.9945	1971	0.5496	no - normalization protocol	54	127	219	0.9668	0.8423	0.6946	0.493	0.9485	0.8199	IonXpress_053
R2		41_21	24	5000	18.165	yes	36.6	16653	0.9283	44.4	0.1186	no - normalization protocol	3	16	36	0.6272	0.0716	0.0454	0.0173	0.9858	0.7104	IonXpress_054
R2		36_21	25	2500	110.285	no		989541	0.5307	3117	0.8395	no - normalization protocol	142	224	237	1	0.9984	0.9723	0.8675	0.979	0.8033	IonXpress_055
R2		18_21	25	2500	32.9581	yes	51.2	53855	0.5899	113.3	0.1692	no - normalization protocol	7	24	71	0.7717	0.1854	0.0805	0.0371	0.9748	0.7942	IonXpress_056
R2		55_22	24	5000	264.587	no		960881	0.9987	5432	0.7848	no - normalization protocol	162	234	237	1	0.9986	0.9809	0.8936	0.9877	0.7597	IonXpress_057
R2		202_20	24	5000	1010.59	no		262	0.6769	0.82	0.9102	no - normalization protocol	0	0	1	0.4558	0.002	0	0	0.9996	0.6591	IonXpress_058
R2		57_20	25	2500	112.703	no		1294345	0.9876	7264	0.7529	no - normalization protocol	167	231	237	1	0.9995	0.9765	0.9018	0.9848	0.8023	IonXpress_059
R2		50_20	23	10000	63.6193	yes	169	607916	0.9972	3403	0.6639	no - normalization protocol	108	213	235	0.9997	0.9778	0.9261	0.7359	0.9541	0.8041	IonXpress_060
R2		49_20	24	5000	39.8795	yes	164	168374	0.992	960.4	0.7389	no - normalization protocol	54	163	230	0.9991	0.9358	0.8387	0.5273	0.9262	0.806	IonXpress_061
R2		9_20	23	10000	6.32088	yes	73.8	3530	0.7337	16.4	0.8395	no - normalization protocol	0	0	92	0.9197	0.3403	0.0012	0	0.8697	0.8197	IonXpress_064
R2		72	16	1280000	261.656	no		3574710	0.9992	23588	0.8614	no - normalization protocol	142	234	237	1	1	0.9937	0.9383	0.9847	0.8068	IonXpress_065
R2		71	20	80000	303.891	no		4274274	0.9996	28025	0.9491	no - normalization protocol	232	236	237	1	1	0.9967	0.9943	0.9704	0.8184	IonXpress_066
R2		70	19	160000	430.963	no		3174108	0.9995	20688	0.9627	no - normalization protocol	233	235	237	1	1	0.9976	0.9958	0.9852	0.8124	IonXpress_067
R2		88_22	24	5000	35.0722	yes	120	710154	0.9983	4282	0.8393	no - normalization protocol	156	229	237	1	0.9967	0.9691	0.8921	0.9626	0.7763	IonXpress_070
R2		85_22	25	2500	16.8854	yes	36.4	349351	0.9908	1860	0.6863	no - normalization protocol	77	186	237	0.9999	0.9624	0.8709	0.617	0.9542	0.7312	IonXpress_071
R2		62_22	24	5000	11.6189	yes	12.3	164529	0.9827	586.6	0.1886	no - normalization protocol	22	50	155	0.9487	0.3951	0.197	0.1162	0.9031	0.7568	IonXpress_072
R2		28_20	27	625	21.7588	yes	28.6	101274	0.9255	318.1	0.1348	no - normalization protocol	16	32	107	0.9705	0.2435	0.1105	0.0637	0.9443	0.6888	IonXpress_073
R2		18_20	26	1250	26.9074	yes	36.4	36363	0.252	21.9	0.1025	no - normalization protocol	2	13	50	0.3349	0.0544	0.0304	0.0152	0.9731	0.5691	IonXpress_074
R2		17_20	28	312	28.5947	yes	102	45137	0.903	138.9	0.1147	no - normalization protocol	7	23	59	0.3999	0.1301	0.081	0.0421	0.9815	0.808	IonXpress_075
R2		12_20	30	78	52.7744	yes	71	191045	0.4496	379.2	0.3646	no - normalization protocol	25	76	197	0.965	0.628	0.3228	0.1836	0.9168	0.758	IonXpress_076
R2		153_21	26	1250	33.893	yes	44.6	34058	0.8692	81.7	0.1158	no - normalization protocol	7	23	55	0.465	0.1099	0.0584	0.0321	0.9692	0.6024	IonXpress_078
R2		145_21	26	1250	85.2598	no		464449	0.8578	1292	0.2621	no - normalization protocol	43	125	221	0.9732	0.6112	0.3572	0.1989	0.8723	0.6212	IonXpress_079
R2		25_21	28	312	141.305	no		923974	0.9561	4661	0.5672	no - normalization protocol	101	208	236	0.999	0.9872	0.9156	0.7139	0.9728	0.819	IonXpress_080
R2		228_20	30	78	324.858	no		1072040	0.743	28.1	0.2302	no - normalization protocol	1	13	46	0.6886	0.1175	0.0541	0.0168	0.9807	0.8378	IonXpress_081
R2		204_20	28	312	40.5248	yes	91.4	236966	0.7798	845.3	0.5035	no - normalization protocol	40	118	225	0.9813	0.8135	0.5724	0.2936	0.9067	0.764	IonXpress_082
R2		186_20	28	312	22.9563	yes	234	143249	0.8705	590.8	0.3891	no - normalization protocol	35	93	208	0.9808	0.7433	0.4328	0.2223	0.9186	0.7724	IonXpress_083
R2		180_20	26	1250	54.0257	yes	35.6	538760	0.967	1745	0.1852	no - normalization protocol	28	79	165	0.923	0.3983	0.2553	0.1527	0.8957	0.8447	IonXpress_084
R2		65_20	26	1250	37.0959	yes	86.6	885128	0.9908	5164	0.8044	no - normalization protocol	165	228	237	0.9996	0.9982	0.9853	0.9141	0.9598	0.7814	IonXpress_085
R2		45_20	26	1250	24.0314	yes	157	301753	0.9975	1374	0.2447	no - normalization protocol	38	86	180	0.9642	0.6183	0.3391	0.2267	0.9432	0.815	IonXpress_086
R2		38_20	26	1250	29.5244	yes	49.8	262123	0.8388	670.8	0.1791	no - normalization protocol	15	70	174	0.7304	0.2837	0.1955	0.0999	0.9025	0.8195	IonXpress_087
R2		35_20	29	156	19.4789	yes	31.2	41462	0.5247	44.3	0.0575	no - normalization protocol	1	9	34	0.3511	0.0401	0.0216	0.0104	0.9797	0.8591	IonXpress_088
R2		34_22	27	625	121.716	no		185273	0.9978	527.7	0.0586	no - normalization protocol	12	23	95	0.9316	0.1857	0.0632	0.0431	0.8801	0.7921	IonXpress_096
R3	yes	165	29	156	39.1013	yes	32.6	92145	0.9333	178	0.0345	sequence unable to be processed with Pangolin	3	3	3	0.8538	0.0304	0.0165	0.0081	0.9827	0.9449	IonXpress_001
R3		134	16	1280000	1003.91	no		2024180	0.9993	13168	0.9753	yes	233	237	237	1	1	0.9982	0.9966	0.9923	0.8193	IonXpress_002
R3		132	16	1280000	740.111	no		1786441	0.9993	11701	0.9736	yes	233	235	237	1	1	0.9965	0.9952	0.9923	0.8312	IonXpress_003
R3		131	16	1280000	633.212	no		1879436	0.9981	12327	0.9378	yes	223	235	237	1	1	0.9983	0.9949	0.9885	0.8165	IonXpress_004
R3		126	16	1280000	1997.67	no		1960908	0.9988	12616	0.9804	yes	235	236	237	1	1	0.9987	0.9973	0.9919	0.804	IonXpress_006
R3		110	13	10240000	1876.9	no		1264940	0.9993	8064	0.9761	yes	232	237	237	1	1	0.9992	0.9958	0.9886	0.7901	IonXpress_007
R3		107	14	5120000	1382.76	no		1976368	0.9992	12701	0.958	yes	233	237	237	1	1	0.9998	0.9972	0.9897	0.8084	IonXpress_008
R3		114	22	20000	680.799	no		11250258	0.9986	10175	0.9374	yes	232	234	237	1	1	0.9978	0.9961	0.9908	0.804	IonXpress_009
R3		111	18	320000	3815.22	no		1632111	0.9985	10271	0.9777	yes	233	236	237	1	1	0.9989	0.9957	0.9922	0.7822	IonXpress_010
R3		104	22	20000	998.381	no		2049673	0.9987	13511	0.9722	yes	233	236	237	1	1	0.9995	0.9952	0.9926	0.827	IonXpress_011
R3		103	20	80000	3238.68	no		1529716	0.9994	9875	0.9767	yes	234	234	237	1	1	0.9979	0.997	0.9915	0.8211	IonXpress_012
R3		102	19	160000	3098.48	no		1594256	0.9992	10256	0.9758	yes	233	236	237	1	1	0.9998	0.9985	0.9926	0.804	IonXpress_013
R3		101	18	320000	4915.36	no		1808882	0.9991	11621	0.9734	yes	233	236	237	1	1	0.9997	0.9985	0.9897	0.8031	IonXpress_014
R3		98	19	160000	345.93	no		1044256	0.9981	4343	0.2791	yes	59	181	237	1	0.9964	0.843	0.3849	0.982	0.8274	IonXpress_015
R3		91x	20	80000	1554.4	no		2032543	0.9978	13053	0.9463	yes	233	236	237	1	1	0.9988	0.9961	0.9891	0.8069	IonXpress_016
R3		135	18	320000	4319.45	no		1289126	0.9991	8245	0.9752	yes	233	236	237	1	1	0.9994	0.9961	0.9912	0.8029	IonXpress_017
R3		133	18	320000	3136.53	no		1309468	0.9994	8265	0.9742	yes	233	235	237	1	1	0.9982	0.9965	0.9331	0.7591	IonXpress_018
R3		128	21	40000	2293.02	no		1385982	0.9993	9163	0.9763	yes	234	234	237	1	1	0.998	0.9969	0.9906	0.8168	IonXpress_019
R3		127	19	160000	1896.49	no		2017123	0.9995	13038	0.973	yes	234	236	237	1	1	0.9997	0.9985	0.9794	0.8098	IonXpress_020
R3		118	21	40000	596.679	no		5000674	0.9987	16366	0.9651	yes	234	236	237	1	1	0.9997	0.9989	0.9919	0.8177	IonXpress_021
R3		117	22	20000	263.091	no		21250469	0.9983	17096	0.9293	yes	227	235	237	1	1	0.9969	0.9941	0.9839	0.8188	IonXpress_022
R3		116	22	20000	492.546	no		2454365	0.9973	16041	0.9718	yes	232	236	237	1	0.999	0.9986	0.9954	0.9933	0.8218	IonXpress_023
R3		115	22	20000	463.432	no		1735351	0.9987	11419	0.9791	yes	234	235	237	1	1	0.9992	0.9972	0.9907	0.83	IonXpress_024
R3	yes	168	28	312	11.6015	yes	21	14704	0.6796	22.79	0.1958	sequence unable to be processed with Pangolin	2	5	5	0.4656	0.0446	0.0217	0.0106	0.9756	0.6048	IonXpress_025
R3	yes	167	28	312	152.998	no		1317586	0.9628	3783	0.0639	sequence unable to be processed with Pangolin	15	22	22	0.8436	0.2283	0.1133	0.0613	0.8878	0.842	IonXpress_026
R3	yes	166	29	156	25.1212	yes	34.6	52723	0.8055	105.9	0.0562	sequence unable to be processed with Pangolin	5	5	5	0.3252	0.0439	0.0208	0.0134	0.9701	0.8718	IonXpress_027
R3		164	21	40000	226.779	no		2004816	0.9724	12743	0.9746	yes	232	235	237	1	0.9992	0.9965	0.9952	0.992	0.8453	IonXpress_028
R3		139	21	40000	176.007	no		2376467	0.9982	15563	0.9679	yes	232	236	237	1	1	0.999	0.9966	0.9918	0.8235	IonXpress_029
R3		138	20	80000	756.21	no		1902509	0.9984	12323	0.9731	yes	233	235	237	1	0.9981	0.9965	0.9951	0.9872	0.8138	IonXpress_030
R3		137	21	40000	771.156	no		1813269	0.9992	11733	0.9693	yes	232	236	237	1	1	0.9995	0.9985	0.9898	0.8134	IonXpress_031
R3		136	18	320000	1244.9	no		1498465	0.9994	9580	0.9747	yes	233	237	237	1	1	1	0.9985	0.9891	0.7946	IonXpress_032
R3		113	25	2500	1566.71	no		1225109	0.9937	7957	0.9794	yes	235	236	237	1	1	0.9996	0.9982	0.9929	0.8152	IonXpress_033
R3		112	26	1250	660.779	no		1464927	0.9853	9449	0.9573	yes	229	236	237	1	1	0.9995	0.9942	0.9872	0.8142	IonXpress_034
R3		106	23	10000	1002.45	no		1481819	0.9986	9587	0.9718	yes	233	235	237	1	1	0.999	0.9978	0.9867	0.8137	IonXpress_035
R3		105	23	10000	1390.75	no		1410650	0.9967	9081	0.9788	yes	235	237	237	1	1	1	0.9982	0.9884	0.8139	IonXpress_036
R3		100	26	1250	978.369	no		1797041	0.9688	11418	0.9745	yes	235	237	237	1	1	1	0.9988	0.9931	0.8163	IonXpress_037
R3		99	24	5000	1026.64	no		1438558	0.999	9394	0.9672	yes	234	236	237	1	1	0.9993	0.9975	0.9929	0.8237	IonXpress_038
R3		97	23	10000	1181.05	no		1836738	0.9975	11753	0.8396	yes	138	235	237	1	0.9995	0.9982	0.9443	0.9737	0.8123	IonXpress_039
R3		96	23	10000	1382.58	no		1543823	0.9893	9924	0.9764	yes	235	237	237	1	1	1	0.9992	0.9915	0.8068	IonXpress_040
R3		129	27	625	215.336	no		1547817	0.9726	9215	0.8961	yes	214	236	237	1	1	0.9977	0.9831	0.9901	0.8081	IonXpress_041
R3		125	26	1250	1247.37	no		1177910	0.9933	7622	0.9333	yes	204	233	237	1	0.9995	0.9969	0.9848	0.9699	0.8273	IonXpress_042
R3		124	27	625	350.152	no		1823260	0.9376	11047	0.9761	yes	234	236	237	1	1	0.9993	0.9974	0.988	0.8148	IonXpress_043
R3		123	26	1250	901.513	no		1936916	0.9945	12618	0.9685	yes	235	237	237	1	1	1	0.9992	0.9935	0.8328	IonXpress_044
R3		122	24	5000	1531.48	no		2401579	0.9981	15544	0.9711	yes	236	237	237	1	1	1	0.9991	0.9923	0.8202	IonXpress_045
R3		121	23	10000	1055.23	no		1557359	0.9986	10012	0.9741	yes	233	236	237	1	0.9998	0.997	0.9954	0.9897	0.7983	IonXpress_046
R3		120	25	2500	490.591	no		1523370	0.9937	9601	0.8263	yes	155	218	237	1	0.9974	0.9672	0.9099	0.974	0.8398	IonXpress_047
R3		119	24	5000	1560	no		1401674	0.9983	9019	0.9744	yes	233	236	237	1	1	0.9997	0.9965	0.9925	0.8103	IonXpress_048
R3	yes	172	32	20	34.515	yes	11.7	12283	0.7425	18.43	0.0272	no - low quantity library	1	1	1	0.0876	0.008	0.0045	0.002	0.998	0.953	IonXpress_049
R3	yes	171	31	39	23.2221	yes	23	43138	0.4646	58.34	0.1334	sequence unable to be processed with Pangolin	3	8	8	0.4335	0.1084	0.041	0.0228	0.9789	0.7444	IonXpress_050
R3	yes	170	28	312	7.65588	yes	14.6	4003	0.8823	7.134	0.1068	no - low quantity library	1	1	1	0.12	0.0192	0.0055	0.002	0.9918	0.7802	IonXpress_051
R3	yes	169	33	10	9.44788	yes	56	2752	0.1751	1.047	0.8088	sequence unable to be processed with Pangolin	0	0	0	0.0735	0.0044	0.002	0	0.9996	0.6211	IonXpress_052
R3		154	26	1250	718.124	no		1198160	0.9951	7778	0.9689	yes	233	235	237	1	1	0.999	0.9967	0.9933	0.8154	IonXpress_053
R3		147	23	10000	1120.91	no		2023985	0.9992	12806	0.9537	yes	235	237	237	1	1	1	0.9985	0.9711	0.7716	IonXpress_054
R3		141	24	5000	595.749	no		1303136	0.9959	8273	0.9689	yes	235	236	237	1	1	0.9992	0.9982	0.987	0.8079	IonXpress_055
R3		140	25	2500	744.808	no		1458906	0.9951	9452	0.9691	yes	232	234	237	1	0.9978	0.9964	0.9935	0.9751	0.8268	IonXpress_056
R3	yes	145	36	1.25	21.4239	yes	58.6	8889	0.09	1.63	0.7246	no - low quantity library	0	0	0	0.1427	0.002	0.002	0	0.9969	0.4046	IonXpress_057
R3	yes	144	32	20	191.007	no		724362	0.4826	1034	0.2209	sequence unable to be processed with Pangolin	3	15	15	0.8972	0.6859	0.4167	0.065	0.9297	0.6902	IonXpress_058
R3	yes	143	32	20	11.9408	yes	10.4	46957	0.6108	83.25	0.1287	no - low quantity library	3	9	9	0.4609	0.1084	0.0646	0.0278	0.9641	0.7388	IonXpress_059
R3	yes	142	28	312	250.306	no		753874	0.8503	2429	0.1889	sequence unable to be processed with Pangolin	40	44	44	0.969	0.4828	0.2597	0.1787	0.8499	0.7944	IonXpress_060
R3	yes	109	32	20	59.4341	yes	73.6	63334	0.3151	90.82	0.5962	sequence unable to be processed with Pangolin	1	8	8	0.9198	0.5692	0.228	0.0362	0.9049	0.7394	IonXpress_061
R3	yes	108	34	5	53.6786	yes	28.8	142586	0.2222	134	0.5956	sequence unable to be processed with Pangolin	2	11	11	0.9161	0.6488	0.3348	0.0376	0.8973	0.7057	IonXpress_062
R3	yes	76x	-	undetectable	66.955	yes	18.2	181080	0.0379	12.54	0.257	sequence unable to be processed with Pangolin	0	0	0	0.5911	0.0356	0.0095	0	0.9609	0.1138	IonXpress_063
R3	yes	28x	33	10	33.3896	yes	26.4	135208	0.6051	425.7	0.5565	sequence unable to be processed with Pangolin	22	35	35	0.9452	0.7427	0.5198	0.2016	0.9283	0.78	IonXpress_064
R3	yes	155	30	78	24.9348	yes	424	6879	0.5858	16.15	0.4907	sequence unable to be processed with Pangolin	0	0	0	0.7031	0.124	0.0211	0	0.9642	0.784	IonXpress_065
R3	yes	153	30	78	25.6922	yes	131	31901	0.677	64.25	0.1176	sequence unable to be processed with Pangolin	0	2	2	0.4107	0.0805	0.0295	0.0102	0.9906	0.4396	IonXpress_066
R3	yes	152	30	78	166.441	no		1097121	0.9873	3154	0.0829	sequence unable to be processed with Pangolin	17	35	35	0.6125	0.2469	0.1744	0.0829	0.8984	0.1991	IonXpress_067
R3	yes	151	30	78	9.90648	yes	98	16033	0.8671	36.48	0.0664	sequence unable to be processed with Pangolin	3	5	5	0.2459	0.0331	0.0188	0.0142	0.9946	0.8903	IonXpress_068
R3	yes	150	29	156	86.613	no		1818096	0.9895	8719	0.8787	no - low quantity library	196	218	218	1	0.9988	0.9965	0.9731	0.9825	0.7831	IonXpress_069
R3	yes	149	29	156	8.60647	yes	30.6	19494	0.8801	52.48	0.1106	sequence unable to be processed with Pangolin	3	5	5	0.5429	0.0639	0.028	0.0161	0.9883	0.8905	IonXpress_070
R3	yes	148	28	312	31.8652	yes	36.8	140585	0.9892	582	0.5659	no - low quantity library	22	40	40	0.9396	0.7487	0.5797	0.225	0.9279	0.7087	IonXpress_071
R3	yes	146	34	5	5.85585	yes	11.7	6570	0.4021	8.768	0.14	no - low quantity library	0	1	1	0.1433	0.0387	0.0222	0.0038	0.996	0.8813	IonXpress_072
R3	yes	163	30	78	37.3654	yes	150	49898	0.7377	109.8	0.1498	sequence unable to be processed with Pangolin	0	1	1	0.9409	0.1454	0.0329	0.0038	0.9681	0.5219	IonXpress_073
R3	yes	162	32	20	121.947	no		792437	0.5537	1715	0.6347	no - low quantity library	52	82	82	0.9976	0.9461	0.8443	0.5033	0.9293	0.6842	IonXpress_074
R3	yes	161	31	39	21.7389	yes	86.2	68723	0.7735	169.8	0.1169	sequence unable to be processed with Pangolin	3	6	6	0.4327	0.129	0.0594	0.0251	0.9684	0.7789	IonXpress_075
R3	yes	160	30	78	8.45957	yes	426	8630	0.8853	21.24	0.0359	sequence unable to be processed with Pangolin	0	1	1	0.1351	0.0143	0.0025	0.002	1	0.9193	IonXpress_076
R3	yes	159	32	20	39.7462	yes	160	44834	0.8558	120.4	0.1286	sequence unable to be processed with Pangolin	0	2	2	0.4678	0.1342	0.0367	0.0067	0.9764	0.5888	IonXpress_077
R3	yes	158	34	5	16.3396	yes	21	100084	0.9751	297.7	0.0458	sequence unable to be processed with Pangolin	0	2	2	0.3876	0.0777	0.0303	0.0059	0.9882	0.8299	IonXpress_078
R3	yes	157	31	39	17.0714	yes	34.8	92572	0.8732	327	0.2138	sequence unable to be processed with Pangolin	17	21	21	0.8284	0.2973	0.1887	0.1085	0.9662	0.84	IonXpress_079
R3	yes	156	30	78	85.8927	no		1488748	0.7544	6226	0.822	no - low quantity library	130	136	136	0.9997	0.9709	0.9103	0.8704	0.9566	0.8322	IonXpress_080
R4		212	12	20480000	4673.17	no		1322412	99.95%	8416	83.75%	yes	142	237	237	1	1	0.9957	0.9407	0.9837	0.7941	IonXpress_001
R4		194	16	1280000	901.67	no		1530253	99.84%	10108	97.73%	yes	234	237	237	1	0.9999	0.9992	0.9978	0.9912	0.8326	IonXpress_002
R4		191	16	1280000	1340.09	no		1387816	99.86%	9215	97.89%	yes	235	237	237	1	1	0.9997	0.9984	0.9908	0.8405	IonXpress_003
R4		190	15	2560000	1427.37	no		1340904	99.85%	8763	97.83%	yes	235	237	237	1	1	0.9997	0.9984	0.9911	0.818	IonXpress_004
R4		189	16	1280000	1507.19	no		1532495	99.74%	10110	97.83%	yes	236	237	237	1	0.9999	0.9997	0.9984	0.9897	0.8319	IonXpress_005
R4		180	17	640000	685.805	no		1369032	99.93%	9049	97.16%	yes	234	236	237	1	1	0.9992	0.9972	0.9881	0.8248	IonXpress_006
R4		173	14	5120000	4914.78	no		714622	99.93%	4617	97.70%	yes	232	235	237	1	0.9989	0.9979	0.9939	0.9875	0.8083	IonXpress_008
R4		239	14	5120000	4009.15	no		1133487	99.92%	7131	91.50%	yes	213	235	237	1	1	0.9985	0.9904	0.9893	0.7956	IonXpress_009
R4		232	17	640000	436.28	no		1086099	99.90%	7054	97.65%	yes	234	237	237	1	0.9999	0.9991	0.9969	0.9887	0.8083	IonXpress_010
R4		218	17	640000	784.713	no		1187303	99.86%	7761	97.72%	yes	234	237	237	1	0.9999	0.999	0.997	0.9916	0.8192	IonXpress_011
R4		217	15	2560000	1681.74	no		1240751	99.95%	8123	95.44%	yes	229	237	237	1	0.9999	0.9991	0.9962	0.9881	0.8284	IonXpress_012
R4		216	13	10240000	8386.79	no		1482008	99.89%	9577	97.92%	yes	235	237	237	1	1	0.9995	0.9986	0.9895	0.8175	IonXpress_013
R4		215	13	10240000	5996.97	no		1096976	99.93%	7138	97.51%	yes	230	235	237	1	1	0.9978	0.9952	0.9895	0.8178	IonXpress_014
R4		214	14	5120000	2557.55	no		1106670	99.95%	7206	96.52%	yes	230	236	237	1	0.9999	0.9986	0.997	0.9882	0.8217	IonXpress_015
R4		213	14	5120000	3626.04	no		1098878	99.91%	7153	97.67%	yes	232	237	237	1	0.9999	0.999	0.9962	0.9895	0.8187	IonXpress_016
R4		248	16	1280000	516.74	no		935863	99.95%	5904	95.29%	yes	221	235	237	1	0.9999	0.998	0.9919	0.9871	0.7708	IonXpress_017
R4		247	17	640000	135.155	no		695348	99.87%	3857	77.87%	yes	134	235	237	1	0.9997	0.9909	0.8652	0.9185	0.7787	IonXpress_018
R4		245	17	640000	1086.49	no		993946	99.94%	6570	96.14%	yes	228	236	237	1	0.9976	0.9963	0.9926	0.9883	0.8335	IonXpress_019
R4		244	16	1280000	1599.86	no		908521	99.97%	5950	93.11%	yes	213	236	237	1	0.9997	0.9987	0.9939	0.9791	0.8303	IonXpress_020
R4		243	16	1280000	2729.71	no		983004	99.93%	6384	94.86%	yes	224	235	237	1	0.9994	0.9969	0.9932	0.9855	0.8187	IonXpress_021
R4		242	14	5120000	6409.59	no		866139	99.90%	5575	90.05%	yes	198	235	237	1	0.9998	0.9968	0.9808	0.9684	0.8154	IonXpress_022
R4		241	15	2560000	2463.86	no		934022	99.93%	6017	89.44%	yes	197	235	237	1	0.9989	0.9963	0.9846	0.985	0.8116	IonXpress_023
R4		240	15	2560000	14720.3	no		819836	99.96%	5300	97.02%	yes	228	234	237	1	1	0.9952	0.9904	0.9837	0.8158	IonXpress_024
R4		320	20	80000	1269.77	no		1213599	99.93%	7923	93.24%	yes	220	235	237	1	0.9995	0.9978	0.9915	0.984	0.8179	IonXpress_025
R4	yes	MB_24-03-21	28	312	40.7272	yes	11	25018	22.50%	13.15	72.45%	no - low quantity library	0	0	13	0.941	0.0766	0.023	0.0007	0.9466	0.3885	IonXpress_026
R4		274	16	1280000	1459.8	no		1811599	99.75%	11758	97.41%	yes	231	236	237	1	1	0.9977	0.995	0.9888	0.8185	IonXpress_027
R4		265	14	5120000	1357.53	no		2027698	99.98%	13333	97.84%	yes	236	237	237	1	1	0.9997	0.9985	0.9891	0.8268	IonXpress_028
R4		186	21	40000	120.231	no		853751	99.35%	5468	79.74%	yes	117	212	236	1	0.9969	0.9325	0.8494	0.9717	0.8244	IonXpress_033
R4		183	22	20000	954.864	no		835362	99.01%	5418	96.88%	yes	232	235	237	1	0.9992	0.9983	0.9952	0.9899	0.8272	IonXpress_034
R4		181	21	40000	1478.07	no		681511	99.90%	4504	96.72%	yes	220	232	237	1	0.9973	0.9944	0.9893	0.9857	0.8359	IonXpress_035
R4		178	18	320000	93.8692	no		125488	99.32%	463.9	19.85%	yes	18	53	224	1	0.7668	0.198	0.0732	0.9097	0.7175	IonXpress_036
R4		177	18	320000	2366.1	no		971079	99.93%	6293	96.39%	yes	225	235	237	1	1	0.9985	0.9959	0.9886	0.8154	IonXpress_037
R4		176	19	160000	8274.38	no		1088276	99.93%	7122	94.32%	yes	214	236	237	1	1	0.9995	0.9944	0.9897	0.8313	IonXpress_038
R4		175	20	80000	1553.01	no		957537	99.64%	6261	94.93%	yes	217	235	237	1	0.9995	0.9982	0.99	0.987	0.828	IonXpress_039
R4		174	18	320000	5994.88	no		1016494	99.94%	6552	94.43%	yes	214	237	237	1	1	0.9992	0.9933	0.9877	0.812	IonXpress_040
R4		200	20	80000	1691.82	no		1513259	99.96%	9761	97.21%	yes	233	237	237	1	1	0.9987	0.997	0.9905	0.8224	IonXpress_041
R4		199	18	320000	6464.82	no		1002273	99.93%	6547	97.63%	yes	234	236	237	1	1	0.9991	0.9964	0.9763	0.831	IonXpress_042
R4		198	18	320000	8600.75	no		1371911	99.94%	8858	97.70%	yes	235	236	237	1	1	0.9992	0.997	0.9899	0.8164	IonXpress_043
R4		196	20	80000	2166.9	no		906297	99.90%	5970	96.53%	yes	226	235	237	1	0.9996	0.9979	0.9952	0.9902	0.8426	IonXpress_045
R4		195	18	320000	6783.59	no		941549	99.95%	6017	93.01%	yes	210	233	237	1	0.9989	0.9969	0.9852	0.9843	0.8142	IonXpress_046
R4		193	18	320000	1481.29	no		805884	99.94%	4147	71.47%	yes	113	207	237	0.9999	0.972	0.8747	0.7776	0.9614	0.7587	IonXpress_047
R4		192	20	80000	1587.04	no		1222666	99.92%	7990	93.34%	yes	220	235	237	1	1	0.9973	0.9903	0.9881	0.8321	IonXpress_048
R4		224	22	20000	1175.33	no		1148576	99.62%	7535	90.49%	yes	204	234	237	1	1	0.9981	0.9849	0.9839	0.8272	IonXpress_049
R4		223	21	40000	1601.7	no		904966	99.68%	5925	92.98%	yes	207	235	237	1	0.9994	0.9982	0.9866	0.9861	0.8236	IonXpress_050
R4		222	21	40000	8760.11	no		944804	99.93%	6229	91.99%	yes	204	235	237	1	0.9989	0.9989	0.9867	0.9884	0.8346	IonXpress_051
R4		221	18	320000	11330.2	no		704832	99.96%	4511	92.94%	yes	181	233	237	1	1	0.9969	0.9777	0.9805	0.8063	IonXpress_052
R4		220	18	320000	3367.61	no		849648	99.96%	5465	93.90%	yes	207	235	237	1	0.9999	0.9985	0.9878	0.9886	0.8153	IonXpress_053
R4		219	19	160000	8174.31	no		1573079	99.97%	10209	92.25%	yes	216	236	237	1	1	0.9981	0.9935	0.9881	0.8187	IonXpress_054
R4		209	22	20000	1706.08	no		718939	99.85%	4751	90.20%	yes	165	236	237	1	0.9995	0.9986	0.9715	0.9825	0.8409	IonXpress_055
R4		201	20	80000	1177.37	no		1289233	99.77%	8451	93.94%	yes	223	233	236	0.9946	0.9911	0.9896	0.9853	0.9705	0.8228	IonXpress_056
R4		260	19	160000	1846.56	no		1562295	99.93%	10245	92.34%	yes	219	235	237	1	1	0.9991	0.9949	0.9889	0.8268	IonXpress_057
R4		259	20	80000	4532.53	no		1011893	99.93%	6672	92.02%	yes	206	236	237	1	1	0.9995	0.9894	0.9881	0.8347	IonXpress_058
R4		255	18	320000	74.5435	no		651578	95.49%	4041	91.11%	yes	154	234	237	1	0.9986	0.9977	0.9807	0.9888	0.813	IonXpress_059
R4		253	18	320000	177.753	no		892088	95.92%	5673	96.40%	yes	225	236	237	1	0.9998	0.9991	0.9949	0.988	0.8346	IonXpress_060
R4		249	18	320000	3383.04	no		1445735	99.97%	9242	93.84%	yes	223	237	237	1	1	0.9988	0.9945	0.9834	0.8069	IonXpress_061
R4		246	17	640000	3688.02	no		2343083	99.96%	15133	94.21%	yes	229	235	237	1	1	0.9987	0.9957	0.9895	0.8112	IonXpress_062
R4		227	18	320000	1580.12	no		944884	99.90%	6142	92.13%	yes	205	235	237	1	1	0.9982	0.9848	0.9849	0.8272	IonXpress_063
R4		226	22	20000	415.239	no		1466665	99.85%	9472	88.90%	yes	205	234	237	1	0.9995	0.9984	0.9872	0.9848	0.8315	IonXpress_064
R4		269	20	80000	1285.48	no		1320393	99.76%	8570	95.24%	yes	225	235	237	1	0.9995	0.9986	0.9947	0.9886	0.8199	IonXpress_065
R4		268	19	160000	7108.49	no		955591	99.96%	6196	94.85%	yes	218	235	237	1	1	0.9983	0.9934	0.9815	0.8137	IonXpress_066
R4		267	21	40000	1699.03	no		1194390	99.95%	7824	92.93%	yes	217	235	237	1	1	0.9983	0.9905	0.9832	0.8287	IonXpress_067
R4		266	20	80000	5105.79	no		492629	99.96%	3228	94.43%	yes	148	234	237	1	0.9987	0.9968	0.974	0.9848	0.8224	IonXpress_068
R4		264	20	80000	7406.35	no		1337348	99.95%	8749	92.72%	yes	217	236	237	1	1	0.9992	0.9936	0.9889	0.8209	IonXpress_069
R4		263	18	320000	2158.7	no		1044327	99.94%	6580	90.33%	yes	206	233	237	1	0.9994	0.9965	0.9815	0.9834	0.79	IonXpress_070
R4		262	22	20000	2001.62	no		707829	99.94%	4664	91.55%	yes	171	234	237	1	0.999	0.9967	0.9749	0.9799	0.8502	IonXpress_071
R4		261	18	320000	4420.17	no		1199898	99.96%	7834	93.78%	yes	222	236	237	1	1	0.9986	0.9955	0.9861	0.8208	IonXpress_072
R4		278	22	20000	1464.51	no		1201437	99.80%	7726	96.33%	yes	228	234	237	1	0.9985	0.9984	0.9951	0.989	0.8139	IonXpress_073
R4		277	22	20000	3709.73	no		936773	99.87%	6152	95.60%	yes	220	236	237	1	0.9995	0.9995	0.9938	0.9871	0.8224	IonXpress_074
R4		276	20	80000	1904.34	no		880307	99.94%	5756	95.45%	yes	220	235	237	1	0.9993	0.9973	0.9942	0.99	0.8191	IonXpress_075
R4		275	20	80000	2096.21	no		1366988	99.93%	9024	94.59%	yes	226	235	237	1	1	0.9982	0.9957	0.9867	0.8325	IonXpress_076
R4		273	22	20000	1018.53	no		1429572	99.56%	9349	94.11%	yes	226	236	237	1	0.9995	0.9995	0.9986	0.9872	0.827	IonXpress_077
R4		272	19	160000	1204.99	no		995382	99.89%	6513	93.67%	yes	210	235	237	1	0.9997	0.9986	0.9896	0.976	0.8229	IonXpress_078
R4		271	21	40000	1355.99	no		1000712	99.93%	6585	97.13%	yes	232	236	237	1	0.9995	0.9978	0.9954	0.9919	0.8264	IonXpress_079
R4		270	19	160000	1594.12	no		1080617	99.95%	7015	93.65%	yes	217	235	237	1	1	0.9982	0.9897	0.9865	0.8313	IonXpress_080
R4		279	18	320000	80.6322	no		1224282	78.78%	4519	75.11%	yes	128	203	236	0.9996	0.971	0.9055	0.8269	0.9699	0.8381	IonXpress_088
R4		354	26	1250	846.333	no		2802608	99.62%	18168	87.60%	yes	225	236	237	1	1	0.9992	0.9931	0.9829	0.8361	IonXpress_093
R4		349	24	5000	1266.99	no		2631042	99.88%	16345	93.33%	yes	233	237	237	1	1	1	0.9977	0.988	0.7949	IonXpress_094
R4		348	23	10000	1695.55	no		3188441	99.70%	20439	93.97%	yes	233	236	237	1	0.9996	0.9987	0.9958	0.9795	0.8287	IonXpress_095
R4		333	24	5000	3945.06	no		1409896	99.72%	9003	97.22%	yes	233	234	237	1	1	0.9981	0.997	0.9922	0.8266	IonXpress_096
R5		207	27	625	178.413	no		2346101	0.9965	13813	0.758	yes	148	234	237	1	0.9793	0.9483	0.8863	0.9737	0.8067	IonXpress_001
R5		206	25	2500	1482.39	no		1627743	0.9989	10506	0.8873	yes	214	236	237	1	0.9999	0.998	0.9874	0.9888	0.8175	IonXpress_002
R5		205	25	2500	1669.47	no		1718972	0.9985	11002	0.848	yes	180	235	237	1	1	0.9919	0.9479	0.9864	0.8256	IonXpress_003
R5		204	23	10000	3827	no		1324585	0.9989	8327	0.8726	yes	190	236	237	1	0.9999	0.9975	0.9691	0.9879	0.7997	IonXpress_004
R5		203	23	10000	189.23	no		1134958	0.7596	4857	0.8543	yes	151	228	237	1	0.9989	0.9889	0.9186	0.9895	0.8257	IonXpress_005
R5		202	23	10000	1962.45	no		1438070	0.9991	8944	0.7935	yes	130	221	236	1	0.9813	0.9281	0.8605	0.9723	0.7917	IonXpress_006
R5		185	27	625	264.259	no		1198226	0.9072	6790	0.8289	yes	150	225	237	1	0.9954	0.9736	0.9018	0.9835	0.8098	IonXpress_007
R5		184	23	10000	1732.68	no		1169837	0.9992	7295	0.7891	yes	115	194	235	0.9982	0.9324	0.8822	0.8503	0.9594	0.7875	IonXpress_008
R5		231	25	2500	1532.47	no		831960	0.9838	5236	0.9077	yes	194	235	237	1	0.9982	0.997	0.9696	0.989	0.8136	IonXpress_009
R5		230	27	625	680.4	no		889199	0.9692	5490	0.8897	yes	179	236	237	1	0.9991	0.997	0.9619	0.9899	0.8071	IonXpress_010
R5		229	25	2500	2635.86	no		1130039	0.9982	7220	0.918	yes	215	236	237	1	0.9996	0.998	0.9871	0.9896	0.8156	IonXpress_011
R5		228	24	5000	3258.28	no		1060099	0.999	6771	0.8684	yes	181	235	237	1	0.9992	0.9966	0.9611	0.9892	0.8171	IonXpress_012
R5		225	23	10000	7412.53	no		553984	0.9968	3485	0.8879	yes	151	235	237	1	0.999	0.9931	0.9322	0.9888	0.7941	IonXpress_013
R5		211	25	2500	2020.73	no		781918	0.9967	4952	0.8737	yes	164	234	237	1	0.9981	0.9903	0.9342	0.988	0.8156	IonXpress_014
R5		210	23	10000	2490.39	no		1051110	0.9973	6662	0.9325	yes	217	236	237	1	0.9999	0.9981	0.9891	0.988	0.8043	IonXpress_015
R5		208	27	625	1888.78	no		960633	0.9908	6092	0.9028	yes	198	235	237	1	0.9995	0.9982	0.9746	0.9912	0.8118	IonXpress_016
R5		289	27	625	1367.37	no		1372244	0.975	8585	0.9638	yes	232	237	237	1	1	0.9994	0.9954	0.9899	0.8072	IonXpress_017
R5		288	25	2500	2377.8	no		1596640	0.9984	9978	0.8796	yes	204	235	237	1	0.9997	0.9976	0.98	0.9013	0.7691	IonXpress_018
R5		287	24	5000	695.854	no		2334772	0.9977	14766	0.8475	yes	205	237	237	1	0.9999	0.9973	0.9695	0.9874	0.8104	IonXpress_019
R5		286	24	5000	11250.5	no		2396055	0.9976	15311	0.8809	yes	218	236	237	1	1	0.9993	0.9895	0.9721	0.8035	IonXpress_020
R5		281	23	10000	5195.89	no		1568631	0.9987	9739	0.9728	yes	232	236	237	1	1	0.9995	0.9954	0.9925	0.7716	IonXpress_021
R5		250	27	625	385.666	no		1462856	0.9942	9248	0.8772	yes	202	236	237	1	0.9992	0.997	0.9746	0.9707	0.8101	IonXpress_022
R5		237	26	1250	560.095	no		1184421	0.9926	7526	0.8534	yes	184	234	237	1	0.9991	0.9915	0.949	0.9871	0.8099	IonXpress_023
R5		236	27	625	242.283	no		1630181	0.9717	9938	0.8748	yes	198	237	237	1	0.9998	0.9966	0.9698	0.9874	0.8263	IonXpress_024
R5		299	24	5000	1247.75	no		935501	0.9244	5462	0.8947	yes	191	237	237	1	0.9999	0.9985	0.9752	0.9888	0.7985	IonXpress_025
R5		298	27	625	488.797	no		1524546	0.9774	9469	0.8512	yes	176	235	237	1	0.9995	0.9956	0.9531	0.9879	0.8178	IonXpress_026
R5		297	25	2500	2728.13	no		1578024	0.9989	9966	0.8462	yes	178	235	237	1	0.9995	0.9927	0.9434	0.9773	0.8074	IonXpress_027
R5		293	24	5000	1600.78	no		941534	0.9957	5919	0.8478	yes	150	230	237	1	0.9998	0.9854	0.919	0.9865	0.7975	IonXpress_029
R5		292	23	10000	528.614	no		682323	0.9965	3285	0.4831	yes	79	185	233	0.9995	0.9616	0.8294	0.5492	0.9488	0.7742	IonXpress_030
R5		291	24	5000	401.075	no		1069437	0.9971	5151	0.4497	yes	94	193	236	1	0.9716	0.8677	0.6373	0.9749	0.71	IonXpress_031
R5		313	27	625	208.98	no		1786190	0.9837	11166	0.9123	yes	224	236	237	1	1	0.9981	0.9926	0.9878	0.8016	IonXpress_033
R5		312	27	625	387.365	no		2205996	0.9942	14347	0.9694	yes	233	236	236	1	0.9993	0.9992	0.9965	0.9904	0.8161	IonXpress_034
R5		310	26	1250	380.236	no		1769301	0.991	11335	0.879	yes	211	235	236	0.9997	0.9976	0.9972	0.9831	0.9832	0.8219	IonXpress_035
R5		309	27	625	469.986	no		1878837	0.9928	12168	0.8784	yes	216	236	237	1	0.9995	0.9994	0.9899	0.982	0.8289	IonXpress_036
R5		305	27	625	466.72	no		1367604	0.9992	8600	0.898	yes	218	232	237	0.9997	0.9983	0.9865	0.9779	0.9867	0.794	IonXpress_037
R5		304	23	10000	1690.73	no		1702228	0.9996	10728	0.8855	yes	214	235	237	1	1	0.9973	0.9837	0.9878	0.8043	IonXpress_038
R5		303	25	2500	1679.63	no		1178558	0.998	7477	0.8822	yes	202	236	237	1	1	0.9986	0.972	0.9848	0.8064	IonXpress_039
R5		301	24	5000	303.857	no		1822215	0.995	9977	0.6887	yes	169	230	237	0.9986	0.9886	0.9745	0.8944	0.9824	0.7585	IonXpress_040
R5	yes	332	-	undetectable	461.833	no		416504	0.2389	292.7	0.0766	sequence unable to be processed with Pangolin	1	4	4	0.618	0.1669	0.0349	0.0022	0.9059	0.1317	IonXpress_042
R5	yes	331	34	5	474.922	no		312413	0.2646	250.3	0.2149	sequence unable to be processed with Pangolin	1	5	5	0.7675	0.3158	0.1199	0.0119	0.9243	0.4411	IonXpress_043
R5	yes	330	34	5	104.719	no		352545	0.292	384.5	0.3315	sequence unable to be processed with Pangolin	11	20	20	0.9348	0.5461	0.2857	0.1127	0.9257	0.7116	IonXpress_044
R5		325	27	625	366.774	no		771873	0.9546	4540	0.9329	yes	201	237	237	1	0.9996	0.9978	0.9853	0.9885	0.8229	IonXpress_045
R5		324	26	1250	1796.58	no		1271026	0.9964	8239	0.9334	yes	222	236	237	1	0.9998	0.9981	0.9903	0.9832	0.8254	IonXpress_046
R5		318	26	1250	980.052	no		1058238	0.9988	6684	0.8975	yes	204	236	237	1	0.9984	0.9962	0.9743	0.9818	0.8166	IonXpress_047
R5		315	27	625	169.645	no		1034649	0.9222	5463	0.9436	yes	213	234	237	1	0.9982	0.9977	0.9858	0.9891	0.8174	IonXpress_048
R5	yes	251	28	312	266.652	no		1062924	0.8687	5081	0.6642	no - low quantity library	130	167	167	1	0.9926	0.9476	0.7952	0.9747	0.7979	IonXpress_050
R5	yes	238	32	20	166.158	no		347048	0.5555	700.6	0.3566	no - low quantity library	22	35	35	0.9778	0.6967	0.4019	0.1699	0.9191	0.6731	IonXpress_051
R5	yes	235	32	20	271.444	no		426936	0.5908	1385	0.7384	no - low quantity library	62	104	104	0.9998	0.9679	0.8749	0.6093	0.969	0.8038	IonXpress_052
R5	yes	234	29	156	285.419	no		1608579	0.8539	7710	0.7349	no - low quantity library	169	196	196	1	0.9977	0.9808	0.8798	0.9763	0.79	IonXpress_053
R5	yes	188	30	78	901.295	no		1187788	0.9506	7063	0.8359	no - low quantity library	149	183	183	1	0.9961	0.9749	0.9099	0.9752	0.809	IonXpress_054
R5	yes	187	28	312	779.527	no		1257181	0.8646	6449	0.8634	no - low quantity library	158	193	193	1	0.9999	0.9885	0.9299	0.9779	0.813	IonXpress_055
R5	yes	182	28	312	2612.15	no		1035737	0.9697	6387	0.8592	no - low quantity library	159	186	186	1	0.9994	0.9813	0.9279	0.9589	0.8102	IonXpress_056
R5	yes	316	32	20	141.142	no		561915	0.85	2607	0.6811	no - low quantity library	88	124	124	0.9995	0.9728	0.8789	0.6789	0.9679	0.8281	IonXpress_057
R5	yes	314	28	312	486.146	no		1172923	0.9975	6046	0.4813	no - low quantity library	99	128	128	0.9976	0.963	0.8529	0.6631	0.9749	0.8111	IonXpress_058
R5	yes	311	28	312	1043.11	no		943975	0.9914	5705	0.7637	no - low quantity library	145	178	178	1	0.9972	0.9613	0.8613	0.991	0.816	IonXpress_059
R5	yes	307	29	156	683.711	no		667318	0.9861	3596	0.6435	no - low quantity library	103	141	141	0.9986	0.9685	0.8836	0.6996	0.9685	0.8063	IonXpress_060
R5	yes	306	28	312	432.264	no		552505	0.8487	2399	0.5694	no - low quantity library	67	108	108	0.9993	0.9496	0.8246	0.5495	0.9756	0.8154	IonXpress_061
R5	yes	300	28	312	526.549	no		1258416	0.9819	7076	0.7156	no - low quantity library	150	189	189	1	0.9951	0.9613	0.8723	0.9754	0.7833	IonXpress_062
R5	yes	257	30	78	367.74	no		707446	0.9037	3730	0.7475	no - low quantity library	128	159	159	1	0.9899	0.9437	0.8047	0.9843	0.8208	IonXpress_063
R5	yes	DMM_24-03-21	31	39	18.7418	yes	9.1	32682	0.5294	59.56	0.2512	no - low quantity library	3	10	10	0.612	0.1681	0.0778	0.0342	0.9337	0.6442	IonXpress_064
R5	yes	329	30	78	480.86	no		587968	0.8345	2974	0.8354	no - low quantity library	123	144	144	1	0.9881	0.9447	0.8521	0.9714	0.8005	IonXpress_065
R5	yes	328	33	10	368.97	no		545745	0.4248	687.4	0.2128	sequence unable to be processed with Pangolin	0	7	7	0.801	0.357	0.2585	0.0205	0.9241	0.3865	IonXpress_066
R5	yes	327	32	20	114.392	no		592907	0.5776	1218	0.4168	no - low quantity library	26	43	43	0.9613	0.797	0.5466	0.2405	0.9327	0.7125	IonXpress_067
R5	yes	326	29	156	368.089	no		1017531	0.9516	5999	0.8254	no - low quantity library	138	164	164	1	0.9941	0.9655	0.8886	0.9821	0.7912	IonXpress_068
R5	yes	323	28	312	647.265	no		2176558	0.9933	13060	0.8333	no - low quantity library	188	212	212	1	0.9984	0.9911	0.9507	0.9863	0.7941	IonXpress_069
R5	yes	322	29	156	4774.29	no		1099561	0.9945	6931	0.8733	no - low quantity library	179	211	211	1	1	0.9947	0.9611	0.983	0.7905	IonXpress_070
R5	yes	321	29	156	1484.07	no		1629193	0.9573	10076	0.8697	no - low quantity library	195	221	221	1	1	0.998	0.9757	0.9725	0.8296	IonXpress_071
R5	yes	317	32	20	61.6601	yes	3.92	62238	0.8754	210.1	0.2254	no - low quantity library	7	17	17	0.7935	0.274	0.1535	0.0661	0.9462	0.8081	IonXpress_072
R5		296	22	20000	913.326	no		757997	0.9984	4898	0.9114	yes	181	234	237	1	0.9989	0.9972	0.9813	0.9895	0.7988	IonXpress_073
R5		285	22	20000	2154.34	no		828996	0.9984	5305	0.949	yes	215	235	237	1	0.9995	0.9983	0.9896	0.987	0.7813	IonXpress_074
R5		284	22	20000	1594.83	no		787517	0.9992	5087	0.944	yes	208	234	237	1	0.9989	0.9968	0.9855	0.9883	0.8121	IonXpress_075
R5		283	22	20000	159.213	no		762180	0.9968	3819	0.6479	yes	101	190	237	1	0.9317	0.8626	0.7239	0.9673	0.8124	IonXpress_076
R5		282	20	80000	4484.03	no		8125052	0.9992	5519	0.9532	yes	217	233	237	1	0.9987	0.9971	0.9882	0.9895	0.7843	IonXpress_077
R5		280	21	40000	1019.76	no		1257783	0.9983	8136	0.9547	yes	226	235	237	1	0.9995	0.9983	0.9958	0.9745	0.7972	IonXpress_078
R5		319	20	80000	2120.13	no		1521423	0.9994	9870	0.9412	yes	226	234	237	1	0.9995	0.9978	0.9949	0.9874	0.7995	IonXpress_079
R5		308	22	20000	562.219	no		1643678	0.9993	10892	0.91	yes	227	234	237	1	0.9997	0.9973	0.9962	0.9906	0.8198	IonXpress_080
R5		302	21	40000	1264.91	no		1537246	0.997	9878	0.927	yes	226	235	237	1	0.9995	0.9983	0.9928	0.9861	0.7997	IonXpress_088
R6		357	13	10240000	4383.73	no		940604	99.92%	5814	85.44%	yes	172	235	237	1	0.9997	0.9966	0.9484	0.9871	0.7763	IonXpress_001
R6		355	16	1280000	1726.15	no		1324474	99.95%	8723	97.64%	yes	235	236	237	1	1	0.9995	0.9978	0.9921	0.8349	IonXpress_002
R6		353	16	1280000	1743.58	no		1376887	99.74%	9067	95.90%	yes	227	233	237	1	0.9987	0.9964	0.9895	0.9823	0.8437	IonXpress_003
R6		352	16	1280000	1743.09	no		1482235	99.84%	9682	93.84%	yes	226	234	237	1	1	0.998	0.9946	0.9864	0.8301	IonXpress_004
R6		351	16	1280000	3124.91	no		831821	99.85%	5410	94.86%	yes	220	234	237	1	1	0.9969	0.9916	0.9885	0.827	IonXpress_005
R6		350	15	2560000	1722.62	no		1200562	99.84%	7718	90.23%	yes	216	235	237	1	1	0.9989	0.987	0.9884	0.821	IonXpress_006
R6		338	17	640000	2018.49	no		1069676	99.93%	6983	91.53%	yes	217	235	237	1	0.9995	0.9965	0.988	0.9894	0.8326	IonXpress_007
R6		335	16	1280000	2364.24	no		872337	99.87%	5634	85.18%	yes	171	234	237	1	0.9985	0.995	0.971	0.9865	0.8262	IonXpress_008
R6		375	14	5120000	2495.33	no		612879	99.94%	3891	95.28%	yes	216	236	237	1	0.9998	0.9973	0.9844	0.9881	0.8234	IonXpress_009
R6		373	14	5120000	7220	no		706802	99.92%	4561	97.99%	yes	235	237	237	1	0.9999	0.9996	0.9964	0.9909	0.8102	IonXpress_010
R6		371	14	5120000	2093.91	no		1149666	99.92%	7371	96.00%	yes	231	235	237	1	0.9999	0.9982	0.9943	0.9896	0.8127	IonXpress_011
R6		367	13	10240000	6305.06	no		803124	99.94%	5193	97.18%	yes	227	235	237	1	0.9998	0.9977	0.9938	0.9883	0.8253	IonXpress_012
R6		363	14	5120000	6923.91	no		848644	99.92%	5467	97.52%	yes	233	237	237	1	0.9999	0.999	0.9955	0.9923	0.8121	IonXpress_013
R6		362	13	10240000	6648.63	no		764468	99.93%	4854	95.04%	yes	221	234	236	0.9936	0.9903	0.9881	0.9839	0.981	0.7965	IonXpress_014
R6		360	14	5120000	3265.72	no		1135819	99.92%	7321	93.19%	yes	226	236	237	1	0.9999	0.9977	0.9946	0.9849	0.8144	IonXpress_015
R6		359	14	5120000	3315.35	no		685713	99.90%	4429	92.66%	yes	190	236	237	1	0.9997	0.9978	0.9845	0.9873	0.8118	IonXpress_016
R6		395	16	1280000	127.876	no		779376	99.09%	4984	91.85%	yes	203	234	237	1	0.9977	0.996	0.9829	0.9868	0.8343	IonXpress_017
R6		392	17	640000	805.78	no		809850	99.74%	5174	96.88%	yes	228	235	237	1	0.9997	0.9973	0.9944	0.8727	0.7803	IonXpress_018
R6		391	17	640000	484.635	no		893120	99.90%	5863	95.54%	yes	224	236	237	1	0.9998	0.998	0.991	0.9796	0.8309	IonXpress_019
R6		388	17	640000	689.691	no		715678	99.94%	4694	96.04%	yes	219	235	237	1	0.9992	0.9971	0.9922	0.9642	0.8257	IonXpress_020
R6		385	15	2560000	1527.46	no		1233566	99.69%	7939	95.74%	yes	230	234	237	1	0.9996	0.9967	0.9932	0.9822	0.8159	IonXpress_021
R6		382	13	10240000	1299.39	no		544208	99.83%	3516	92.88%	yes	168	236	237	1	0.9997	0.998	0.9737	0.9762	0.8058	IonXpress_022
R6		378	13	10240000	5184.6	no		558631	99.94%	3595	95.87%	yes	196	236	237	1	0.9999	0.9991	0.989	0.9798	0.7973	IonXpress_023
R6		376	16	1280000	1779.42	no		695581	99.91%	4591	94.03%	yes	198	235	237	1	0.9992	0.9956	0.9875	0.9669	0.8391	IonXpress_024
R6		406	16	1280000	473.21	no		837326	99.63%	5403	97.03%	yes	231	236	237	1	0.9998	0.9981	0.994	0.9906	0.8182	IonXpress_025
R6		405	16	1280000	383.618	no		1117828	99.90%	7293	97.51%	yes	235	236	237	1	1	0.9991	0.9963	0.9893	0.817	IonXpress_026
R6		404	15	2560000	396.166	no		1490069	99.88%	9656	96.40%	yes	233	237	237	1	1	0.9992	0.9965	0.974	0.8158	IonXpress_027
R6		403	12	20480000	6402.95	no		875489	99.96%	5596	96.09%	yes	225	235	237	1	0.9999	0.9982	0.9936	0.9798	0.8104	IonXpress_028
R6		402	13	10240000	3152.21	no		649676	99.90%	4063	93.50%	yes	195	236	237	1	0.9999	0.998	0.9879	0.9736	0.7847	IonXpress_029
R6		401	17	640000	428.152	no		1324121	99.93%	8665	91.72%	yes	224	236	237	1	0.9997	0.9979	0.9926	0.9828	0.829	IonXpress_030
R6		400	15	2560000	1580.42	no		952636	99.91%	6070	91.95%	yes	205	236	237	1	0.9999	0.9982	0.9889	0.9831	0.8061	IonXpress_031
R6		415	14	5120000	6100.89	no		749535	99.95%	4859	97.45%	yes	231	234	237	1	0.9999	0.9964	0.992	0.9898	0.8143	IonXpress_033
R6		414	15	2560000	2358.3	no		954092	99.91%	6283	97.57%	yes	231	235	237	1	0.9999	0.9979	0.9935	0.9878	0.8252	IonXpress_034
R6		413	16	1280000	851.677	no		822416	99.86%	5423	97.43%	yes	230	235	237	1	0.9999	0.9969	0.9917	0.9753	0.8326	IonXpress_035
R6		411	11	40960000	5135.3	no		464933	99.95%	2979	96.32%	yes	193	236	237	1	0.9998	0.9978	0.9862	0.9732	0.7955	IonXpress_036
R6		410	13	10240000	5316	no		725210	99.94%	4618	96.62%	yes	222	236	237	1	0.9999	0.9984	0.9946	0.9801	0.792	IonXpress_037
R6		409	12	20480000	4366.19	no		814157	99.95%	5234	95.10%	yes	218	236	237	1	0.9998	0.9978	0.9906	0.9807	0.8165	IonXpress_038
R6		408	12	20480000	7183.06	no		867981	99.93%	5572	95.00%	yes	225	236	237	1	0.9998	0.998	0.9937	0.9735	0.8108	IonXpress_039
R6		407	15	2560000	97.9096	no		212946	28.14%	369.6	86.08%	yes	9	153	234	0.9999	0.9786	0.8102	0.2353	0.9721	0.8376	IonXpress_040
R6		343	22	20000	1352.45	no		1180809	99.91%	7677	97.26%	yes	230	233	237	1	0.9987	0.9953	0.9921	0.9854	0.8197	IonXpress_041
R6		342	22	20000	1139.89	no		695483	99.92%	4600	97.36%	yes	229	235	237	1	0.9995	0.9989	0.9908	0.9596	0.8395	IonXpress_042
R6		341	21	40000	990.69	no		1411726	99.93%	9202	97.07%	yes	234	236	237	1	1	0.9995	0.9969	0.983	0.8282	IonXpress_043
R6		340	20	80000	1454.84	no		986074	99.90%	6461	96.91%	yes	231	236	237	1	1	0.9995	0.9966	0.9901	0.8382	IonXpress_044
R6		339	20	80000	447.815	no		699978	99.66%	4529	92.70%	yes	195	233	237	1	0.9989	0.9961	0.9798	0.9798	0.8404	IonXpress_045
R6		337	18	320000	1004.05	no		924427	99.94%	5910	90.16%	yes	204	234	237	1	0.9994	0.9961	0.978	0.9723	0.8147	IonXpress_046
R6		336	18	320000	4168.7	no		615670	99.90%	3925	92.80%	yes	190	234	237	1	0.9992	0.9963	0.9761	0.9658	0.8223	IonXpress_047
R6		334	22	20000	312.738	no		779910	99.34%	5002	95.08%	yes	211	236	237	1	0.9986	0.9977	0.9916	0.9886	0.8278	IonXpress_048
R6		365	29	156	97.8679	no		1030340	98.25%	6678	97.66%	no - low quantity library	231	231	235	1	0.9995	0.9976	0.9921	0.9867	0.8363	IonXpress_049
R6		364	20	80000	1321.48	no		1347250	99.75%	8847	97.61%	yes	233	235	237	1	0.9999	0.998	0.9956	0.9896	0.8208	IonXpress_050
R6		361	20	80000	2226.41	no		961828	99.95%	6295	97.05%	yes	231	236	237	1	0.9994	0.9984	0.9945	0.984	0.8299	IonXpress_051
R6		358	20	80000	2120.42	no		740147	99.87%	4834	97.57%	yes	232	236	237	1	0.9999	0.9984	0.9943	0.9849	0.8216	IonXpress_052
R6		347	20	80000	3886.45	no		663844	99.92%	4306	97.77%	yes	228	236	237	1	1	0.9991	0.9969	0.9928	0.8184	IonXpress_053
R6		346	20	80000	3304.37	no		765897	99.95%	4910	95.37%	yes	214	235	236	1	0.9991	0.9986	0.9943	0.9745	0.8029	IonXpress_054
R6		345	20	80000	395.71	no		834394	99.45%	5343	88.31%	yes	180	234	237	1	0.9988	0.997	0.9833	0.975	0.8189	IonXpress_055
R6		344	22	20000	1035.71	no		885799	99.73%	5834	91.79%	yes	211	234	236	1	0.9982	0.996	0.9895	0.9569	0.8452	IonXpress_056
R6		380	20	80000	4449.07	no		702816	99.94%	4549	96.02%	yes	216	235	237	1	0.9995	0.9982	0.9954	0.9899	0.8184	IonXpress_057
R6		379	18	320000	3817.56	no		1166291	99.93%	7503	93.90%	yes	234	237	237	1	1	0.999	0.9963	0.9837	0.8113	IonXpress_058
R6		374	20	80000	1143.05	no		1240233	99.93%	8056	90.10%	yes	228	236	237	1	0.9999	0.9985	0.9954	0.9876	0.8167	IonXpress_059
R6		372	18	320000	8722.62	no		372001	99.93%	2325	95.70%	yes	163	234	237	1	0.999	0.9965	0.9671	0.9676	0.7798	IonXpress_060
R6		370	18	320000	3979.83	no		422018	99.92%	2690	94.06%	yes	154	234	236	1	0.9976	0.9958	0.9634	0.9565	0.8113	IonXpress_061
R6		369	19	160000	1463.75	no		1036038	99.89%	6689	92.16%	yes	218	236	237	1	0.9998	0.998	0.9933	0.9808	0.815	IonXpress_062
R6		368	19	160000	1175.97	no		1102505	99.95%	7308	86.59%	yes	145	235	236	1	0.9995	0.9967	0.9838	0.9823	0.8259	IonXpress_063
R6		366	21	40000	924.633	no		1046499	99.95%	6828	93.53%	yes	222	235	237	1	0.9998	0.9949	0.9885	0.9711	0.826	IonXpress_064
R6		393	18	320000	1637.41	no		1651736	99.92%	10663	90.70%	yes	224	233	237	1	0.9992	0.9954	0.9919	0.9828	0.8102	IonXpress_065
R6		390	18	320000	1471.77	no		2048423	99.81%	13195	88.16%	yes	229	236	237	1	0.9999	0.9985	0.9959	0.9664	0.816	IonXpress_066
R6		389	20	80000	475.712	no		1010375	99.94%	6547	94.18%	yes	222	236	237	1	0.9994	0.9984	0.9949	0.9868	0.8219	IonXpress_067
R6		386	18	320000	2344.25	no		731942	99.91%	4618	93.22%	yes	198	235	237	1	0.9998	0.9973	0.9877	0.9885	0.7921	IonXpress_069
R6		384	22	20000	145.731	no		862236	99.81%	5592	90.42%	yes	199	234	237	1	0.9987	0.9965	0.9845	0.9753	0.8058	IonXpress_070
R6		383	18	320000	1225.95	no		911993	99.95%	5830	92.88%	yes	210	236	237	1	0.9994	0.998	0.9919	0.9626	0.8183	IonXpress_071
R6		381	19	160000	1037.81	no		1418365	99.92%	9070	91.82%	yes	226	236	237	1	0.9999	0.9984	0.9963	0.9663	0.81	IonXpress_072
R6		412	18	320000	3253.97	no		766461	99.93%	4917	97.43%	yes	230	235	237	1	0.9999	0.9981	0.9955	0.9888	0.8039	IonXpress_076
R6		399	19	160000	1298.67	no		1499996	99.93%	9720	95.15%	yes	232	235	237	1	1	0.9976	0.9955	0.9814	0.8039	IonXpress_077
R6		398	20	80000	839.328	no		991661	99.94%	6404	93.07%	yes	216	235	237	1	0.9999	0.9966	0.9879	0.9535	0.8169	IonXpress_078
R6		396	19	160000	1214.14	no		1087406	99.92%	6934	94.33%	yes	226	236	237	1	1	0.9982	0.9936	0.9899	0.8118	IonXpress_079
R6		394	20	80000	1876.51	no		1176847	99.85%	7584	94.93%	yes	231	236	237	1	0.9999	0.9984	0.9866	0.9909	0.825	IonXpress_080
R6		377	24	5000	1913.8	no		1356221	99.71%	8681	88.83%	yes	220	236	237	1	0.9996	0.9984	0.988	0.9642	0.8135	IonXpress_091
R6		356	24	5000	1639.61	no		1331472	99.68%	8495	89.97%	yes	212	236	237	1	1	0.9992	0.991	0.9697	0.8095	IonXpress_092
R7		432	17	640000	452.471	no		228858	0.0832	115.5	0.9396	yes	0	65	233	0.9998	0.966	0.443	0.0072	0.9724	0.7703	IonXpress_001
R7		429	17	640000	677.896	no		950883	0.9995	6365	0.9737	yes	230	234	238	1	0.9999	0.9987	0.9943	0.9872	0.8438	IonXpress_002
R7		427	17	640000	713.562	no		939898	0.9983	6294	0.9767	yes	232	237	238	1	0.9998	0.9985	0.9935	0.991	0.847	IonXpress_003
R7		424	16	1280000	1295.81	no		1126910	0.9988	7465	0.9789	yes	234	238	238	1	1	0.9997	0.9966	0.9889	0.8375	IonXpress_004
R7		423	17	640000	1639.46	no		1066575	0.9995	7122	0.9787	yes	233	237	238	1	0.9999	0.999	0.9945	0.99	0.8447	IonXpress_005
R7		418	17	640000	1111.74	no		1054709	0.9992	6986	0.9775	yes	234	238	238	1	1	0.9994	0.9956	0.9887	0.8296	IonXpress_006
R7		417	14	5120000	1335.64	no		894169	0.9968	5518	0.9046	yes	197	236	238	1	1	0.9968	0.9821	0.9863	0.7745	IonXpress_007
R7		416	17	640000	756.495	no		873253	0.9989	5386	0.9605	yes	223	230	238	1	0.998	0.9891	0.9866	0.9884	0.7696	IonXpress_008
R7		449	10	81920000	2004.56	no		842460	0.9993	5156	0.8268	yes	142	230	238	1	0.9998	0.9902	0.8834	0.9873	0.7997	IonXpress_009
R7		448	14	5120000	2692.15	no		955933	0.9994	6045	0.9257	yes	220	235	238	1	0.9998	0.9951	0.9906	0.9864	0.8183	IonXpress_010
R7		447	12	20480000	453.001	no		931125	0.9984	5736	0.8965	yes	206	234	238	1	0.9993	0.9907	0.9699	0.9885	0.7992	IonXpress_011
R7		446	16	1280000	730.464	no		1141224	0.9989	7407	0.9654	yes	231	237	238	1	0.9999	0.998	0.9958	0.9872	0.8265	IonXpress_012
R7		443	17	640000	1205.89	no		1098437	0.9993	7228	0.9551	yes	226	235	238	1	1	0.9964	0.9891	0.9894	0.8403	IonXpress_013
R7		442	17	640000	358.274	no		1001694	0.9939	6363	0.936	yes	217	236	238	1	0.9998	0.9968	0.9857	0.9879	0.8316	IonXpress_014
R7		439	12	20480000	2978.31	no		900611	0.9992	5299	0.8735	yes	190	237	238	1	0.9999	0.996	0.9621	0.9874	0.7977	IonXpress_015
R7		438	14	5120000	772.799	no		1047558	0.9992	6577	0.9211	yes	222	235	238	1	0.9996	0.9965	0.9887	0.9878	0.8049	IonXpress_016
R7		460	14	5120000	2326.37	no		789116	0.9994	5076	0.9709	yes	228	234	237	1	0.999	0.9936	0.9905	0.9885	0.819	IonXpress_017
R7		459	16	1280000	859.783	no		797305	0.9987	5114	0.9625	yes	227	234	238	1	0.9993	0.995	0.9856	0.881	0.7776	IonXpress_018
R7		458	17	640000	347.56	no		865834	0.9983	5722	0.9732	yes	230	235	238	1	0.9989	0.996	0.9938	0.9894	0.8397	IonXpress_019
R7		457	14	5120000	2122.19	no		926008	0.9995	5992	0.975	yes	231	237	238	1	1	0.9987	0.9937	0.984	0.806	IonXpress_020
R7		456	15	2560000	1474.13	no		1034026	0.999	6768	0.9663	yes	231	236	238	1	0.9997	0.9982	0.9957	0.9883	0.831	IonXpress_021
R7		454	16	1280000	519.228	no		1073356	0.999	6910	0.9471	yes	227	235	238	1	0.9996	0.9958	0.9918	0.9754	0.8288	IonXpress_022
R7		451	13	10240000	1867.2	no		807060	0.9992	5176	0.9645	yes	226	236	238	1	0.9998	0.9969	0.9933	0.9875	0.8141	IonXpress_024
R7		468	12	20480000	1721.03	no		866742	0.9991	5544	0.9585	yes	221	236	238	1	0.9998	0.9972	0.9939	0.9889	0.8099	IonXpress_025
R7		467	14	5120000	1758.44	no		812418	0.9953	5252	0.9735	yes	231	234	238	1	0.9989	0.9963	0.9926	0.9868	0.8324	IonXpress_026
R7		466	14	5120000	1496.55	no		857292	0.9992	5559	0.9756	yes	233	236	238	1	0.9998	0.9968	0.9937	0.9858	0.8244	IonXpress_027
R7		465	12	20480000	3085.67	no		1123035	0.9996	7264	0.9758	yes	234	237	238	1	1	0.9988	0.997	0.9886	0.8213	IonXpress_028
R7		464	16	1280000	1143.18	no		699233	0.9993	4605	0.9775	yes	233	237	238	1	0.9998	0.9991	0.9952	0.9912	0.8277	IonXpress_029
R7		463	16	1280000	1709.12	no		1041857	0.9993	6858	0.9747	yes	233	238	238	1	0.9999	0.9996	0.9955	0.987	0.8335	IonXpress_030
R7		462	17	640000	1112.71	no		913627	0.9992	6000	0.9067	yes	196	236	238	1	0.9998	0.996	0.9911	0.9895	0.8381	IonXpress_031
R7		461	16	1280000	832.72	no		851309	0.9899	5598	0.9766	yes	232	237	238	1	0.9999	0.9991	0.9939	0.9894	0.8433	IonXpress_032
R7		476	13	10240000	2834.94	no		568149	0.9995	3628	0.9615	yes	214	234	238	1	0.9999	0.9903	0.9847	0.9859	0.815	IonXpress_033
R7		475	15	2560000	422.974	no		1076600	0.9976	6853	0.9507	yes	222	236	238	1	0.9999	0.997	0.9909	0.9851	0.821	IonXpress_034
R7		474	16	1280000	441.622	no		610229	0.8502	3320	0.9429	yes	195	233	238	1	0.9992	0.9876	0.9727	0.9876	0.8287	IonXpress_035
R7		473	14	5120000	2719.89	no		805812	0.9996	5199	0.971	yes	229	236	238	1	0.9998	0.9946	0.9923	0.9872	0.8274	IonXpress_036
R7		472	14	5120000	1713.17	no		949834	0.9996	6135	0.9728	yes	232	237	238	1	0.9999	0.998	0.9953	0.9922	0.8335	IonXpress_037
R7		471	14	5120000	975.728	no		988599	0.9996	6357	0.9516	yes	226	236	238	1	0.9998	0.9979	0.9922	0.9913	0.8401	IonXpress_038
R7		470	13	10240000	4049.3	no		631935	0.9996	4027	0.9673	yes	221	237	238	1	0.9998	0.9978	0.9926	0.9894	0.8072	IonXpress_039
R7		469	17	640000	1141.84	no		1155090	0.9991	7620	0.9663	yes	228	234	238	1	0.9997	0.9917	0.986	0.9897	0.8349	IonXpress_040
R7		484	15	2560000	125.486	no		206715	0.9928	966	0.936	yes	48	237	238	1	0.9978	0.9895	0.6917	0.9886	0.5317	IonXpress_041
R7		483	14	5120000	556.502	no		811415	0.9974	5259	0.8072	yes	117	155	238	1	0.9857	0.8986	0.8405	0.9674	0.8398	IonXpress_042
R7		482	11	40960000	701.703	no		695467	0.9994	4397	0.9519	yes	218	235	238	1	0.9999	0.9915	0.984	0.9821	0.7928	IonXpress_043
R7		481	12	20480000	1450.12	no		1031363	0.9995	6617	0.9663	yes	232	237	238	1	1	0.9991	0.9967	0.9875	0.8105	IonXpress_044
R7		480	11	40960000	1642.24	no		687236	0.9994	4378	0.9609	yes	218	236	238	1	0.9998	0.9973	0.9907	0.9871	0.809	IonXpress_045
R7		479	13	10240000	636.83	no		634383	0.9822	4081	0.9605	yes	219	237	238	1	0.9997	0.998	0.9898	0.985	0.8331	IonXpress_046
R7		478	13	10240000	3660.63	no		743293	0.9996	4816	0.9677	yes	226	234	238	1	0.9998	0.9969	0.9899	0.9866	0.8227	IonXpress_047
R7		477	14	5120000	2403.75	no		700429	0.9994	4529	0.9744	yes	228	236	238	1	0.9998	0.9985	0.9934	0.988	0.8161	IonXpress_048
R7		492	15	2560000	721.687	no		516730	0.9994	3195	0.8704	yes	149	228	238	1	0.9979	0.9752	0.9	0.9791	0.8155	IonXpress_049
R7		491	14	5120000	1212.47	no		866142	0.9989	5589	0.9688	yes	228	235	238	1	1	0.9956	0.9925	0.987	0.8188	IonXpress_050
R7		490	12	20480000	1794.94	no		763742	0.9994	4837	0.969	yes	228	237	238	1	1	0.9991	0.9952	0.9868	0.7954	IonXpress_051
R7		489	14	5120000	1449.53	no		1392897	0.9994	8994	0.9625	yes	231	237	238	1	0.9994	0.9961	0.9919	0.9772	0.8195	IonXpress_052
R7		488	13	10240000	1812.71	no		1024165	0.9994	6538	0.9553	yes	228	237	238	1	0.9999	0.9984	0.9945	0.9897	0.8112	IonXpress_053
R7		487	11	40960000	2256.01	no		1156137	0.9994	7383	0.9676	yes	231	237	238	1	0.9998	0.997	0.993	0.9781	0.7958	IonXpress_054
R7		486	14	5120000	2429.67	no		703995	0.9992	4525	0.9677	yes	222	237	238	1	0.9998	0.9981	0.9934	0.9791	0.8157	IonXpress_055
R7		485	16	1280000	902.775	no		691038	0.9993	4555	0.977	yes	232	236	238	1	0.9995	0.9977	0.9928	0.9853	0.8277	IonXpress_056
R7		500	15	2560000	439.84	no		1441019	0.9992	9293	0.8067	yes	125	238	238	1	0.9998	0.995	0.8919	0.9874	0.8223	IonXpress_057
R7		416x	17	640000	772.43	no		1195406	0.9991	7853	0.9586	yes	226	231	237	1	0.9996	0.9933	0.9877	0.9906	0.836	IonXpress_058
R7		498	14	5120000	1969.24	no		912042	0.9992	5850	0.9732	yes	231	235	238	1	0.9999	0.9973	0.9924	0.9864	0.8052	IonXpress_059
R7		497	14	5120000	163.914	no		19989047	0.9994	129217	0.9752	yes	236	238	238	1	1	1	0.9999	0.9896	0.8172	IonXpress_060
R7		496	13	10240000	5263.75	no		485249	0.9995	3142	0.9762	yes	212	237	238	1	0.9998	0.9991	0.9935	0.9911	0.8136	IonXpress_061
R7		495	10	81920000	5153.89	no		404366	0.9987	2568	0.976	yes	189	237	238	1	0.9997	0.9983	0.9918	0.9869	0.7971	IonXpress_062
R7		494	12	20480000	5808.2	no		296135	0.9993	1897	0.9771	yes	135	236	238	1	0.9997	0.9967	0.9809	0.9835	0.8034	IonXpress_063
R7		493	14	5120000	4438.47	no		526096	0.9982	3449	0.9777	yes	229	237	238	1	0.9998	0.9991	0.9931	0.9898	0.8334	IonXpress_064
R7		508	15	2560000	168.74	no		1443908	0.9665	9046	0.9515	yes	233	237	238	1	0.9975	0.9942	0.9909	0.9734	0.8229	IonXpress_066
R7		507	16	1280000	799.66	no		945687	0.998	6213	0.9744	yes	231	235	238	1	0.9999	0.9968	0.9917	0.9881	0.8358	IonXpress_067
R7		506	16	1280000	651.916	no		1066608	0.9994	7028	0.975	yes	231	237	238	1	1	0.9991	0.9948	0.9877	0.8293	IonXpress_068
R7		505	16	1280000	1015.2	no		1004521	0.9986	6588	0.9739	yes	230	236	238	1	0.9999	0.9987	0.9936	0.9912	0.8358	IonXpress_069
R7		504	16	1280000	1012.39	no		581507	0.9993	3781	0.9194	yes	168	237	238	1	0.9986	0.9968	0.971	0.9845	0.8325	IonXpress_070
R7		502	14	5120000	1797.59	no		564934	0.9995	3631	0.9145	yes	178	236	238	1	0.9986	0.9968	0.9598	0.9859	0.8411	IonXpress_071
R7		501	14	5120000	3115.23	no		806005	0.9996	5261	0.9508	yes	215	238	238	1	0.9999	0.9996	0.9947	0.967	0.8365	IonXpress_072
R7		521	13	10240000	1900.04	no		874950	0.9992	5569	0.974	yes	233	237	238	1	1	0.9986	0.9958	0.9918	0.8064	IonXpress_073
R7		520	16	1280000	1656.52	no		924776	0.9992	6014	0.9761	yes	234	237	238	1	0.9999	0.9987	0.9948	0.9856	0.8059	IonXpress_074
R7		518	14	5120000	2332.53	no		864559	0.9994	5606	0.9664	yes	230	237	238	1	0.9998	0.998	0.995	0.9871	0.8268	IonXpress_075
R7		517	17	640000	638.281	no		1033025	0.9969	6832	0.9649	yes	228	234	238	1	0.9999	0.9913	0.9866	0.991	0.8327	IonXpress_076
R7		515	15	2560000	1159.11	no		837972	0.9991	5498	0.9685	yes	231	235	238	1	0.9994	0.9963	0.9879	0.9882	0.8174	IonXpress_077
R7		514	11	40960000	1676.7	no		615065	0.9996	3956	0.9684	yes	218	237	238	1	0.9999	0.9991	0.9952	0.9845	0.7964	IonXpress_078
R7		512	14	5120000	1745.08	no		525035	0.9992	3393	0.9454	yes	188	236	238	1	0.9997	0.9975	0.9864	0.9878	0.8199	IonXpress_079
R7		511	14	5120000	5355.74	no		443448	0.999	2921	0.9737	yes	212	236	238	1	0.9998	0.998	0.9886	0.992	0.8335	IonXpress_080
R7		529	17	640000	955.714	no		917852	0.9986	6111	0.9729	yes	231	238	238	1	0.9999	0.9993	0.994	0.9889	0.8404	IonXpress_084
R7		526	15	2560000	809.079	no		1116316	0.9984	7320	0.9745	yes	234	237	238	1	0.9999	0.9991	0.9957	0.9885	0.8231	IonXpress_086
R7		523	16	1280000	260.487	no		919629	0.9845	6046	0.9757	yes	231	238	238	1	0.9999	0.9996	0.9963	0.9891	0.8352	IonXpress_088
R8		565	15	2560000	830.961	no		1044079	0.9989	6681	0.9616	yes	228	236	238	1	0.9999	0.9973	0.9915	0.9881	0.8208	IonXpress_001
R8		564	15	2560000	1068.97	no		1069104	0.9993	6770	0.9325	yes	212	235	238	1	0.9996	0.9969	0.9808	0.9854	0.8229	IonXpress_002
R8		556	14	5120000	907.135	no		1348948	0.9987	8748	0.9589	yes	229	235	238	1	0.9991	0.9951	0.9911	0.973	0.8163	IonXpress_003
R8		555	13	10240000	2604.07	no		1063768	0.9995	6835	0.9709	yes	232	236	238	1	0.9975	0.9943	0.99	0.9828	0.8112	IonXpress_004
R8		554	13	10240000	2501.68	no		1366628	0.9995	8839	0.972	yes	232	237	238	1	0.9976	0.9942	0.9904	0.9835	0.8237	IonXpress_005
R8		553	14	5120000	1233.59	no		1514007	0.9993	9572	0.968	yes	233	237	238	1	1	0.9992	0.9951	0.9911	0.7987	IonXpress_006
R8		549	17	640000	1307.61	no		1304073	0.9989	8583	0.9676	yes	231	237	238	1	0.9997	0.9991	0.9938	0.9887	0.8379	IonXpress_007
R8		548	14	5120000	2314.44	no		1271277	0.9993	8165	0.9671	yes	232	237	238	1	1	0.9992	0.9958	0.9885	0.8187	IonXpress_008
R8		574	14	5120000	2095.53	no		991957	0.9994	6398	0.968	yes	233	236	238	1	0.9999	0.9977	0.9942	0.9894	0.8246	IonXpress_009
R8		573	12	20480000	1636.02	no		1256227	0.9993	7998	0.9735	yes	234	237	238	1	1	0.9992	0.9964	0.9883	0.8031	IonXpress_010
R8		572	15	2560000	2259.18	no		1127965	0.9987	7354	0.9776	yes	234	236	238	1	0.9999	0.9986	0.9949	0.9907	0.8263	IonXpress_011
R8		571	15	2560000	653.579	no		1444432	0.9959	9372	0.9758	yes	235	237	238	1	0.9999	0.9991	0.9963	0.9902	0.8261	IonXpress_012
R8		570	12	20480000	4114.74	no		982497	0.9993	6304	0.9766	yes	235	237	238	1	1	0.9992	0.9958	0.9911	0.803	IonXpress_013
R8		569	15	2560000	671.266	no		1171822	0.9779	7511	0.9716	yes	233	237	238	1	0.9999	0.9991	0.9954	0.9882	0.8266	IonXpress_014
R8		567	12	20480000	7622.36	no		804256	0.9994	5138	0.9769	yes	233	237	238	1	0.9999	0.9991	0.9967	0.9916	0.7965	IonXpress_015
R8		566	17	640000	1965.23	no		1047233	0.9991	6924	0.9787	yes	234	237	238	1	1	0.9984	0.9945	0.9923	0.8328	IonXpress_016
R8		421	24	5000	3181.5	no		1636481	0.9993	10717	0.9738	yes	236	238	238	1	1	0.9998	0.9991	0.9933	0.8243	IonXpress_017
R8		581	14	5120000	1246.01	no		898759	0.9981	5510	0.9305	yes	216	237	238	1	0.9995	0.997	0.9851	0.8197	0.7756	IonXpress_018
R8		580	11	40960000	5045.46	no		1191589	0.9988	7638	0.9779	yes	234	237	238	1	1	0.9993	0.9973	0.9903	0.8101	IonXpress_019
R8		579	15	2560000	1588.18	no		1747948	0.9994	11332	0.9728	yes	232	237	238	1	1	0.9986	0.9961	0.9754	0.7914	IonXpress_020
R8		577	14	5120000	2394.81	no		1585527	0.999	10293	0.9731	yes	233	235	238	1	0.9995	0.9949	0.9921	0.982	0.8229	IonXpress_022
R8		576	13	10240000	4052.99	no		1131277	0.999	7249	0.9754	yes	233	235	238	1	0.9999	0.997	0.9932	0.9886	0.8134	IonXpress_023
R8		575	14	5120000	2652.86	no		1096233	0.9996	7040	0.8415	yes	130	231	238	1	1	0.9925	0.8992	0.9706	0.8049	IonXpress_024
R8		431	21	40000	1477.2	no		1419235	0.9994	9317	0.9774	yes	233	236	238	1	1	0.9987	0.9957	0.9918	0.8302	IonXpress_025
R8		430	21	40000	690.531	no		1030772	0.9979	6749	0.8171	yes	115	130	238	1	0.9432	0.8921	0.8608	0.9704	0.8411	IonXpress_026
R8		428	20	80000	2399.17	no		1273181	0.9994	8295	0.9734	yes	230	237	238	1	1	0.9992	0.9932	0.9807	0.8244	IonXpress_027
R8		426	20	80000	2067.38	no		1542770	0.9992	10147	0.9737	yes	234	236	238	1	1	0.9982	0.9966	0.9884	0.8483	IonXpress_028
R8		425	21	40000	1427.81	no		1194009	0.9989	7798	0.9729	yes	233	237	238	1	0.9996	0.999	0.9945	0.9897	0.8284	IonXpress_029
R8		422	21	40000	595.942	no		1218006	0.9963	7952	0.9692	yes	231	236	238	1	0.9997	0.9982	0.995	0.9859	0.8314	IonXpress_030
R8		420	19	160000	1499.44	no		1272436	0.9994	8152	0.8123	yes	116	168	238	1	0.9785	0.8933	0.8506	0.9647	0.8139	IonXpress_031
R8		444	20	80000	595.916	no		1315567	0.9986	8351	0.9248	yes	228	237	238	1	0.9997	0.9978	0.9936	0.9875	0.8218	IonXpress_033
R8		441	18	320000	2478.34	no		1116122	0.9994	7109	0.9701	yes	232	236	238	1	1	0.9976	0.9931	0.987	0.8097	IonXpress_034
R8		440	20	80000	1142.32	no		1133470	0.9989	7266	0.9398	yes	225	237	238	1	0.9995	0.998	0.9925	0.9818	0.8317	IonXpress_035
R8		437	22	20000	251.202	no		1658467	0.9966	10603	0.92	yes	223	235	238	1	0.9982	0.9909	0.9846	0.9808	0.8435	IonXpress_036
R8		436	21	40000	1085.96	no		1216700	0.9995	7867	0.9591	yes	229	236	238	1	0.9997	0.9975	0.994	0.9888	0.8358	IonXpress_037
R8		435	20	80000	1003.84	no		1249910	0.9996	8130	0.9711	yes	233	236	238	1	1	0.9961	0.9942	0.9897	0.8305	IonXpress_038
R8		434	20	80000	1703.9	no		1160860	0.9963	7514	0.9725	yes	234	237	238	1	0.9997	0.9984	0.9958	0.9839	0.8328	IonXpress_039
R8		433	20	80000	3711.32	no		1559789	0.9994	10094	0.9713	yes	230	237	238	1	1	0.9976	0.9915	0.9836	0.8288	IonXpress_040
R8		513	18	320000	1687.18	no		974528	0.9991	6167	0.9591	yes	228	237	238	1	1	0.998	0.9953	0.9848	0.8152	IonXpress_041
R8		510	19	160000	3814.02	no		659024	0.9996	4326	0.9734	yes	229	237	238	1	0.9999	0.9984	0.9944	0.9736	0.8417	IonXpress_042
R8		503	21	40000	1385.13	no		1493250	0.9994	9745	0.9773	yes	235	237	238	1	1	0.9986	0.9973	0.9849	0.8221	IonXpress_043
R8		499	18	320000	3503.55	no		934857	0.9996	6053	0.9689	yes	231	236	238	1	1	0.9977	0.9885	0.99	0.8229	IonXpress_044
R8		455	20	80000	3707.56	no		799505	0.9996	5304	0.9693	yes	229	235	238	0.999	0.9972	0.9931	0.9882	0.9841	0.8405	IonXpress_045
R8		453	18	320000	918.88	no		1148644	0.9919	7500	0.9793	yes	234	236	238	1	0.9996	0.9975	0.9953	0.9836	0.8438	IonXpress_046
R8		450	20	80000	3790.28	no		901316	0.9994	6015	0.9787	yes	233	237	238	1	1	0.9975	0.9944	0.9837	0.8457	IonXpress_047
R8		445	21	40000	574.035	no		1043605	0.9985	7010	0.9703	yes	228	235	238	1	0.9999	0.9974	0.9911	0.9923	0.8371	IonXpress_048
R8		534	22	20000	577.574	no		892122	0.9993	5628	0.9485	yes	217	237	238	1	0.9995	0.9969	0.9892	0.9866	0.8329	IonXpress_049
R8		533	20	80000	2144.55	no		663510	0.9995	4280	0.9713	yes	226	236	238	1	0.9999	0.9957	0.9898	0.9908	0.8216	IonXpress_050
R8		531	18	320000	1710.8	no		1554902	0.9995	9805	0.9368	yes	227	236	238	1	1	0.9976	0.9942	0.9834	0.8112	IonXpress_051
R8		527	19	160000	1073.74	no		1450844	0.9988	9406	0.9733	yes	235	237	238	1	1	0.9986	0.9977	0.9853	0.8234	IonXpress_052
R8		524	20	80000	1293.14	no		1423594	0.9993	9247	0.94	yes	221	236	238	1	0.9997	0.9967	0.9878	0.9881	0.8307	IonXpress_053
R8		522	18	320000	4982.7	no		1066428	0.9995	6874	0.9721	yes	235	237	238	1	1	0.9985	0.9971	0.975	0.8034	IonXpress_054
R8		519	20	80000	1308.27	no		16612508	0.9994	10933	0.9761	yes	233	237	238	1	1	0.9992	0.9977	0.9855	0.8242	IonXpress_055
R8		516	18	320000	5168.87	no		766083	0.9996	4967	0.9738	yes	230	234	238	1	0.9999	0.9968	0.9921	0.9721	0.8205	IonXpress_056
R8		557	19	160000	741.405	no		1010055	0.9934	6327	0.9464	yes	219	236	238	1	1	0.997	0.9879	0.9875	0.8099	IonXpress_057
R8		552	19	160000	1714.24	no		1078342	0.9993	6985	0.9784	yes	234	237	238	1	1	0.9986	0.9951	0.9902	0.8223	IonXpress_058
R8		551	20	80000	1648.44	no		794489	0.9978	5207	0.9756	yes	231	237	238	1	0.9996	0.9984	0.9924	0.9913	0.8306	IonXpress_059
R8		550	21	40000	1274.96	no		1013501	0.999	6660	0.9765	yes	234	237	238	1	0.9999	0.9985	0.9948	0.9793	0.8327	IonXpress_060
R8		542	21	40000	822.038	no		1143853	0.9991	7480	0.9499	yes	223	237	238	1	0.9989	0.998	0.9924	0.974	0.8378	IonXpress_061
R8		539	21	40000	1084.55	no		1164681	0.9994	7615	0.9766	yes	234	237	238	1	0.9997	0.9984	0.9948	0.9881	0.8291	IonXpress_062
R8		537	22	20000	427.676	no		1541985	0.9954	10145	0.9728	yes	231	235	238	1	1	0.9973	0.9955	0.9902	0.8265	IonXpress_063
R8		535	21	40000	390.924	no		909706	0.9932	5901	0.9794	yes	232	237	238	1	0.9999	0.9985	0.9953	0.9847	0.8212	IonXpress_064
R8		568	23	10000	393.161	no		1136833	0.9989	7517	0.9713	yes	233	237	238	1	1	0.9984	0.9945	0.982	0.8384	IonXpress_066
R8		563	20	80000	1307.52	no		1068343	0.9992	6952	0.9751	yes	234	237	238	1	1	0.9984	0.9955	0.9879	0.8242	IonXpress_067
R8		562	21	40000	924.822	no		797165	0.9988	5239	0.9753	yes	231	236	238	1	0.9994	0.9974	0.9927	0.9907	0.8326	IonXpress_068
R8		561	19	160000	1809.85	no		1198955	0.9993	7609	0.9708	yes	235	237	238	1	1	0.9995	0.9967	0.9875	0.7908	IonXpress_069
R8		560	21	40000	508.849	no		1246478	0.9966	8082	0.9682	yes	233	237	238	1	1	0.9985	0.9949	0.988	0.8147	IonXpress_070
R8		559	18	320000	1272.82	no		1585388	0.9996	10230	0.9712	yes	235	238	238	1	1	0.9997	0.9978	0.9796	0.8235	IonXpress_071
R8		558	21	40000	1092.51	no		1178435	0.999	7686	0.9766	yes	235	237	238	1	1	0.9991	0.9968	0.9796	0.829	IonXpress_072
R8		547	17	640000	157.279	no		1019024	0.9934	6328	0.8506	yes	166	238	238	1	0.9997	0.9976	0.953	0.9878	0.7797	IonXpress_073
R8		546	14	5120000	5237.02	no		735080	0.9994	4733	0.9761	yes	232	238	238	1	0.9999	0.9996	0.9957	0.9841	0.7965	IonXpress_074
R8		545	17	640000	404.751	no		1292524	0.9966	8528	0.9751	yes	233	236	238	1	0.9999	0.9982	0.9944	0.991	0.8383	IonXpress_075
R8		544	17	640000	119.503	no		998642	0.8958	5848	0.9761	yes	234	237	238	1	0.9998	0.9981	0.9944	0.9907	0.8451	IonXpress_076
R8		543	15	2560000	1544.85	no		889933	0.9989	5801	0.9765	yes	233	237	238	1	0.9998	0.9991	0.9948	0.9877	0.8086	IonXpress_077
R8		541	17	640000	369.32	no		1269435	0.9976	8287	0.9726	yes	233	235	238	1	1	0.998	0.9944	0.9722	0.8206	IonXpress_078
R8		540	13	10240000	4301.54	no		489818	0.9993	3102	0.9726	yes	218	235	238	1	0.9989	0.9955	0.99	0.988	0.7879	IonXpress_079
R8		538	16	1280000	938.356	no		1054070	0.9987	6688	0.831	yes	162	238	238	1	0.9991	0.997	0.9363	0.9872	0.8101	IonXpress_080
R8		536	17	640000	149.59	no		1488325	0.9813	9541	0.9732	yes	232	237	238	1	1	0.9979	0.992	0.9867	0.8246	IonXpress_081
R8		530	14	5120000	584.744	no		1496126	0.9913	9780	0.9764	yes	235	237	238	1	1	0.9991	0.9964	0.9873	0.8242	IonXpress_083
R8		419	22	20000	159.508	no		1350141	0.9936	8574	0.918	yes	217	237	238	1	0.9993	0.9979	0.9889	0.9871	0.816	IonXpress_088
R8		40_10-08	10	81920000	13753.1	no		614555	0.9991	3863	0.971	yes	226	235	237	1	1	0.9977	0.9894	0.9899	0.7675	IonXpress_094
		mean (all)	19.7785	2.49331e+06	1447.92		72.0301	1.23818e+06	0.9474	6866.39	0.806634		180.73	204.24	214.38	0.967005	0.914794	0.884651	0.847097	0.976671	0.79974
		median (all)	19	160000	802.72		44.6	1.02373e+06	0.99855	6384	0.93745		219	235	237	1	0.9996	0.9973	0.99035	0.98615	0.814
		SD (all)	5.23241	7.69102e+06	1888.44		79.6461	1.95543e+06	0.148123	6491.18	0.26421		75.6623	69.676	61.8122	0.130935	0.240023	0.278488	0.309799	0.0254559	0.0729383
		mean (R1-R2)	19.4843	1.15523e+06	282.94		71.3436	1.28572e+06	0.959784	6397.01	0.736023		145.497	181.478	210.459	0.961842	0.85333	0.78617	0.717396	0.966436	0.788051
		median (R1-R2)	19	160000	181.689		51.2	940079	0.9987	5544	0.8901		191	232	237	1	0.9981	0.9949	0.9693	0.9816	0.8056
		SD (R1-R2)	4.09303	2.83117e+06	438.551		52.8054	2.68435e+06	0.111868	6358.45	0.280166		87.7093	80.2989	57.9149	0.118299	0.284647	0.343445	0.377138	0.035209	0.0611844
		mean (R3-R8)	19.8774	2.9431e+06	1837.89		72.9864	1.22227e+06	0.941227	7024.51	0.841829		192.524	211.859	215.693	0.968733	0.935368	0.917616	0.890512	0.980097	0.803653
		median (R3-R8)	19	160000	1274.96		31.6	1044256	0.9985	6602.5	0.958		224	236	237	1	0.9998	0.9978	0.9919	0.987	0.8174
		SD (R3-R8)	5.55976	8.69121e+06	2022.17		106.272	1.64031e+06	0.162862	6527.69	0.248502		67.1665	63.9529	63.0085	0.134857	0.219285	0.244335	0.27014	0.0200785	0.07607
												number of samples for which over 99% of genome was obtained at the defined coverage - R1-R8				561	516	477	320
												number of samples for which over 99% of genome was obtained at the defined coverage - R1-R2				125	104	86	55
												number of samples for which over 99% of genome was obtained at the defined coverage - R3-R8				436	412	391	265
												percent of samples for which over 99% of genome was obtained at the defined coverage - R1-R8				0.884858	0.81388	0.752366	0.504732
												percent of samples for which over 99% of genome was obtained at the defined coverage - R1-R2				0.78125	0.65	0.5375	0.34375
												percent of samples for which over 99% of genome was obtained at the defined coverage - R3-R8				0.919831	0.869198	0.824895	0.559072

## Sheet: Table S5
Table S5. Sequencing quality metrics within different sample and library groups.
			N GENE CT	VIRAL RNA COPY PER REACTION (5 μl)	LIBRARY CONCEN-TRATION [pM] (TARGET 70 pM)	REAMPLIFIED LIBRARY CONCEN-TRATION [ng/ml] (TARGET 18 ng/ml)	READS	ON TARGET	MEAN DEPTH	UNIFORMITY
OVERALL	ALL	MEAN	20.7201	517043	1432.74	72.0301	1.09613e+06	0.9474	6866.39	0.806634
		MEDIAN	20	39936	802.72	44.6	1.01828e+06	0.99855	6384	0.93745
		SD	4.79466	2.52113e+06	1847.82	79.6461	991613	0.148123	6491.18	0.26421
	NORMALIZATION PROTOCOL	MEAN	19.4717	103895	283.583	72.4	1.05334e+06	0.96276	6400.05	0.73603
		MEDIAN	19	39936	181.689	53.6	940079	0.9987	5544	0.8901
		SD	4.06676	120613	438.239	53.0873	961515	0.106414	6355.53	0.28015
	NO NORMALIZATION PROTOCOL	MEAN	21.7989	685312	1817.41	71.5455	1.11046e+06	0.939744	7023.49	0.841825
		MEDIAN	21	19968	1274.96	31.2	1044079	0.9985	6602.5	0.958
		SD	5.10411	2.97339e+06	1975.62	104.701	1.00108e+06	0.164486	6528.75	0.248513
LIBRARIES WITH OPTIMAL CONCENTRATION	ALL	MEAN	20.3885	578484	1616.21	-	1.20998e+06	0.971783	7618.01	0.889296
		MEDIAN	20	39936	1013.8	-	1.06956e+06	0.9989	6837.5	0.9516
		SD	4.72498	2.674e+06	1936.91	-	972621	0.103685	6370.73	0.167572
	NORMALIZATION PROTOCOL	MEAN	18.6522	122173	379.382	-	1.34815e+06	0.976421	8315.88	0.850842
		MEDIAN	18	79872	276.598	-	1084130	0.9991	6840	0.9289
		SD	3.64762	118334	481.938	-	961674	0.0788954	6440.95	0.193365
	NO NORMALIZATION PROTOCOL	MEAN	21.4917	713804	1919.48	-	1.1761e+06	0.970084	7446.16	0.90338
		MEDIAN	21	39936	1308.27	-	1068343	0.9987	6835	0.96675
		SD	4.99239	3.03092e+06	2036.55	-	972294	0.111344	6341.55	0.154696
LIBRARIES WITH OPTIMAL INITIAL RNA INPUT	ALL	MEAN	19.6547	574397	1570.43	66.2588	1.16506e+06	0.983844	7411.85	0.867999
		MEDIAN	19	39936	1003.91	49.2	1046499	0.9989	6689	0.949
		SD	3.80099	2.65307e+06	1897.88	48.0373	1.01165e+06	0.0742375	6584.57	0.199488
	NORMALIZATION PROTOCOL	MEAN	18.9669	108337	292.75	66.2588	1.07869e+06	0.972848	6639.66	0.74953
		MEDIAN	18	39936	190.137	49.2	952427	0.9987	5776	0.9005
		SD	3.50481	120332	447.289	48.0373	975242	0.0925278	6417.83	0.275278
	NO NORMALIZATION PROTOCOL	MEAN	20.3205	775134	2036.44	-	1.19656e+06	0.990231	7694.86	0.936802
		MEDIAN	20	39936	1468.14	-	1.06956e+06	0.9989	6943	0.96795
		SD	3.95485	3.15125e+06	2007.52	-	1.02279e+06	0.060239	6622.12	0.0775428
LIBRARIES WITH OPTIMAL CONCENTRATION AND OPTIMAL INITIAL RNA INPUT	ALL	MEAN	20.0546	737264	1772.47	-	1.21393e+06	0.98715	7750.63	0.913957
		MEDIAN	20	39936	1225.95	-	1069437	0.9989	6910	0.9585
		SD	3.51843	3.50361e+06	1949.57	-	1.01855e+06	0.0650646	6613.67	0.12968
	NORMALIZATION PROTOCOL	MEAN	19.5488	124233	398.481	-	1.31152e+06	0.977239	8094.08	0.840767
		MEDIAN	19	79872	261.89	-	1.05869e+06	0.99895	6597	0.93615
		SD	2.40504	116883	557.004	-	993637	0.0779249	6576.55	0.210286
	NO NORMALIZATION PROTOCOL	MEAN	20.3205	924833	2043.95	-	1.19465e+06	0.990263	7682.44	0.936952
		MEDIAN	20	39936	1471.77	-	1069437	0.9989	6934	0.968
		SD	3.95485	3.98457e+06	2010.92	-	1.0223e+06	0.0601258	6618.9	0.0774319
REAMPLIFIED LIBRARIES	ALL	MEAN	23.1163	33212.4	29.4307	72.0301	167033	0.799955	723.834	0.328391
		MEDIAN	24	624	25.6922	44.6	62238	0.89415	136.45	0.24165
		SD	4.96597	90302.2	16.9311	79.6461	262433	0.253062	1319.16	0.240312
	NORMALIZATION PROTOCOL	MEAN	22.3077	45257.7	30.9143	72.0564	248340	0.905803	1142.51	0.379331
		MEDIAN	23	2496	29.5244	51.2	145840	0.9886	484.5	0.2948
		SD	4.45003	102838	16.631	52.1171	317533	0.169547	1582.08	0.234034
	NO NORMALIZATION PROTOCOL	MEAN	31	87.75	27.3642	71.9936	53783.7	0.647063	119.086	0.254811
		MEDIAN	31.5	78	24.0784	29.7	43986	0.7377	64.25	0.14
		SD	1.87083	50.6625	17.1276	106.751	48249.5	0.274702	139.468	0.229976
REAMPLIFIED LIBRARIES WITH OPTIMAL CONCENTRATION	ALL	MEAN	22.575	35579.1	29.4828	81.5138	184595	0.798131	800.99	0.353559
		MEDIAN	23	936	26.2998	53.6	65501	0.9308	136.45	0.2712
		SD	4.70047	93021.1	17.0866	81.5903	277732	0.265763	1389.12	0.244353
	NORMALIZATION PROTOCOL	MEAN	22.3077	45257.7	30.9143	72.0564	248340	0.905803	1142.51	0.379331
		MEDIAN	23	2496	29.5244	51.2	145840	0.9886	484.5	0.2948
		SD	4.45003	102838	16.631	52.1171	317533	0.169547	1582.08	0.234034
	NO NORMALIZATION PROTOCOL	MEAN	33	91	26.5446	100.926	53750.7	0.577121	99.9847	0.300658
		MEDIAN	33	78	24.9348	56	31901	0.6108	52.48	0.14
		SD	0	48.6415	17.6251	119.103	55171.9	0.28976	148.512	0.256281
